# Supplementary material for: (Z)-2-(2-Chloro-3,3,3-trifluoro­prop-1-en­yl)-6-methoxy­phenyl acetate
Source: Acta Crystallogr Sect E Struct Rep Online. 2008 May 30;64(Pt 6):o1166. doi: 10.1107/S160053680801489X (PMC2961540; doi:10.1107/S160053680801489X)
Supplement: Supplementary file 2 [file e-64-o1166-Isup2.hkl]

# 
# h,k,l, Fc-squared, Fo-squared, sigma(Fo-squared) and status flag 
# 
data_I
_shelx_title ' r256 in P-1' 
_shelx_refln_list_code          4 
_shelx_F_calc_maximum       89.98 
_exptl_crystal_F_000       300.00 
_reflns_d_resolution_high  0.8109 
 
loop_ 
 _symmetry_equiv_pos_as_xyz 
 'x, y, z' 
 '-x, -y, -z' 
 
_cell_length_a     8.6168 
_cell_length_b     8.6850 
_cell_length_c     9.7227 
_cell_angle_alpha  77.323 
_cell_angle_beta   70.869 
_cell_angle_gamma  84.010 
 
_shelx_F_squared_multiplier     1.000 
 
loop_ 
 _refln_index_h 
 _refln_index_k 
 _refln_index_l 
 _refln_F_squared_calc 
 _refln_F_squared_meas 
 _refln_F_squared_sigma 
 _refln_observed_status 
   1   0   0      991.98     1059.81      5.71 o 
   2   0   0     1738.48     1845.44     11.02 o 
   3   0   0      708.10      697.02      4.90 o 
   4   0   0      105.69      103.13      1.84 o 
   5   0   0      173.20      152.45      2.50 o 
   6   0   0        1.95        2.13      0.76 o 
   7   0   0        0.53        1.19      0.63 o 
   8   0   0        7.77        7.27      1.04 o 
   9   0   0        4.44        2.92      0.92 o 
  10   0   0        0.48        0.67      0.85 o 
  -9   1   0        5.93        5.86      1.08 o 
  -8   1   0       43.35       46.57      2.72 o 
  -7   1   0        0.01        0.10      1.03 o 
  -6   1   0        0.00        1.05      0.53 o 
  -5   1   0       30.87       27.08      1.14 o 
  -4   1   0      718.96      776.37      5.86 o 
  -3   1   0       54.21       36.87      1.01 o 
  -2   1   0     8096.16     8340.58     68.18 o 
  -1   1   0     1971.52     2134.95     17.41 o 
   0   1   0      881.51      956.42      5.30 o 
   1   1   0      324.94      332.48      3.20 o 
   2   1   0     6248.63     6391.69     32.91 o 
   3   1   0       13.66       11.88      0.66 o 
   4   1   0       35.64       36.02      1.17 o 
   5   1   0      533.08      510.32      5.47 o 
   6   1   0       66.33       68.77      1.91 o 
   7   1   0      129.09      130.45      2.83 o 
   8   1   0       15.22       14.77      1.29 o 
   9   1   0        1.88        2.81      0.89 o 
  10   1   0        1.80        0.72      1.04 o 
  -9   2   0        0.45       -0.88      0.88 o 
  -8   2   0        0.50        1.04      1.48 o 
  -7   2   0      102.08       97.75      2.62 o 
  -6   2   0        1.73        1.52      0.61 o 
  -5   2   0       21.07       19.44      1.03 o 
  -4   2   0      875.47      935.43      6.74 o 
  -3   2   0     1494.36     1538.96     13.27 o 
  -2   2   0     1441.70     1567.32      8.70 o 
  -1   2   0      421.85      434.30      3.07 o 
   0   2   0      307.95      284.54      2.21 o 
   1   2   0      597.41      648.22      5.73 o 
   2   2   0       71.07       62.12      1.61 o 
   3   2   0      109.75      102.91      2.37 o 
   4   2   0     1245.49     1291.34     11.47 o 
   5   2   0        4.77        8.59      0.80 o 
   6   2   0       19.55       22.18      1.55 o 
   7   2   0        3.40        2.25      0.92 o 
   8   2   0        0.34        1.32      0.75 o 
   9   2   0        1.55        4.03      0.94 o 
  -9   3   0        0.70        0.71      1.27 o 
  -8   3   0       26.53       23.71      2.60 o 
  -7   3   0       21.42       19.42      2.29 o 
  -6   3   0      102.71       94.72      2.29 o 
  -5   3   0       33.58       35.23      2.09 o 
  -4   3   0      238.68      265.74      3.63 o 
  -3   3   0        6.47        4.23      1.15 o 
  -2   3   0      530.50      559.42      8.35 o 
  -1   3   0      547.52      612.93      7.92 o 
   0   3   0      698.37      704.80      4.83 o 
   1   3   0        0.43        0.24      0.48 o 
   2   3   0       54.04       61.11      1.76 o 
   3   3   0        8.04       11.22      1.03 o 
   4   3   0      147.49      131.60      3.14 o 
   5   3   0      284.22      318.79      5.50 o 
   6   3   0        0.14        0.76      0.91 o 
   7   3   0        5.09        6.06      1.39 o 
   8   3   0        3.20        1.97      1.15 o 
   9   3   0        1.18        3.02      1.24 o 
  -9   4   0        0.00        0.39      0.78 o 
  -8   4   0        4.55        2.30      0.83 o 
  -7   4   0       10.26       10.71      1.28 o 
  -6   4   0       19.59       17.51      1.20 o 
  -5   4   0        0.06        0.51      0.55 o 
  -4   4   0      117.82      115.42      2.20 o 
  -3   4   0      157.50      162.96      2.40 o 
  -2   4   0        0.01        2.21      0.56 o 
  -1   4   0        3.69        2.71      0.40 o 
   0   4   0       16.12       13.04      0.87 o 
   1   4   0      353.66      376.59      6.67 o 
   2   4   0      260.32      249.86      2.90 o 
   3   4   0      166.41      173.88      3.48 o 
   4   4   0       41.04       39.42      1.97 o 
   5   4   0       24.07       27.41      1.91 o 
   6   4   0        1.15        0.41      0.92 o 
   7   4   0        6.41        6.95      1.51 o 
   8   4   0        0.00       -0.84      0.84 o 
   9   4   0        6.21        6.70      1.57 o 
  -8   5   0        3.14        3.47      0.96 o 
  -7   5   0        0.01       -0.47      1.14 o 
  -6   5   0        4.77        5.03      0.86 o 
  -5   5   0       20.50       18.79      1.88 o 
  -4   5   0       63.63       57.55      1.68 o 
  -3   5   0      258.26      249.19      3.23 o 
  -2   5   0       22.53       18.45      1.65 o 
  -1   5   0        1.75        2.21      0.44 o 
   0   5   0       11.87        7.51      0.63 o 
   1   5   0       25.75       21.20      1.58 o 
   2   5   0       45.06       34.10      1.21 o 
   3   5   0        7.31       11.39      1.26 o 
   4   5   0       26.43       24.38      1.77 o 
   5   5   0       19.30       23.03      1.89 o 
   6   5   0        3.46        3.35      1.25 o 
   7   5   0        1.04       -0.16      0.96 o 
   8   5   0        0.05       -1.09      1.09 o 
  -7   6   0        1.19        0.45      0.71 o 
  -6   6   0        0.58        0.05      0.85 o 
  -5   6   0        0.07       -0.02      0.60 o 
  -4   6   0        4.49        6.48      0.80 o 
  -3   6   0       26.71       27.17      1.22 o 
  -2   6   0       13.06       12.69      1.32 o 
  -1   6   0      279.78      265.66      3.31 o 
   0   6   0       50.69       48.21      1.42 o 
   1   6   0        0.12       -0.30      0.40 o 
   2   6   0      234.06      212.52      3.15 o 
   3   6   0       17.53       19.26      1.15 o 
   4   6   0        2.95        3.35      1.14 o 
   5   6   0       38.06       40.61      2.40 o 
   6   6   0       13.50       13.78      1.84 o 
   7   6   0        9.83       11.32      1.78 o 
   8   6   0        4.51        4.90      1.61 o 
  -7   7   0        2.04        2.81      1.40 o 
  -6   7   0       33.26       33.61      2.65 o 
  -5   7   0        0.71        1.06      1.16 o 
  -4   7   0        0.02        1.27      1.01 o 
  -3   7   0        0.81       -0.76      0.76 o 
  -2   7   0        2.04        1.12      0.87 o 
  -1   7   0       54.08       42.19      2.35 o 
   0   7   0        6.07        8.17      1.32 o 
   1   7   0      171.73      176.43      4.56 o 
   2   7   0       33.60       39.10      1.53 o 
   3   7   0        0.03        0.16      0.59 o 
   4   7   0       16.14       17.67      1.27 o 
   5   7   0        8.13        6.02      0.99 o 
   6   7   0        2.15        3.35      1.39 o 
   7   7   0        1.66        2.18      1.22 o 
  -6   8   0        6.27       10.79      1.98 o 
  -5   8   0       25.45       28.16      2.56 o 
  -4   8   0       54.91       52.36      3.13 o 
  -3   8   0       30.24       28.21      2.31 o 
  -2   8   0        4.52        4.14      1.32 o 
  -1   8   0       21.49       20.52      1.96 o 
   0   8   0        0.89        0.49      0.95 o 
   1   8   0       65.75       62.60      3.08 o 
   2   8   0       21.26       28.12      2.24 o 
   3   8   0        5.24        3.43      1.21 o 
   4   8   0       27.35       28.44      2.41 o 
   5   8   0        0.02        1.50      1.21 o 
   6   8   0       19.78       22.32      2.46 o 
  -4   9   0        2.54        4.31      1.53 o 
  -3   9   0        5.81        9.81      1.81 o 
  -2   9   0       27.22       30.53      2.51 o 
  -1   9   0        5.62        4.63      1.41 o 
   0   9   0        1.96        2.33      1.24 o 
   1   9   0        7.07        7.09      1.57 o 
   2   9   0        0.77        0.70      1.07 o 
   3   9   0        8.21        9.17      1.78 o 
   4   9   0        1.53        4.15      1.44 o 
   5   9   0        0.69       -0.71      1.22 o 
  -2  10   0        7.36        7.15      1.74 o 
  -1  10   0       24.81       22.48      2.43 o 
   0  10   0        5.61        6.86      1.57 o 
   1  10   0        7.23        6.02      1.64 o 
   2  10   0        0.00        1.08      1.29 o 
   3  10   0        8.99        8.63      1.93 o 
  -2 -10   1       16.01       17.79      2.28 o 
  -1 -10   1        0.28        0.08      1.12 o 
   0 -10   1       16.09       19.42      2.31 o 
   1 -10   1        8.48        5.25      1.66 o 
  -4  -9   1        3.11        5.43      1.64 o 
  -3  -9   1        2.09        2.35      1.32 o 
  -2  -9   1        0.40        1.66      1.25 o 
  -1  -9   1        7.49        8.83      1.62 o 
   0  -9   1       18.45       21.80      2.19 o 
   1  -9   1        0.04       -0.92      0.92 o 
   2  -9   1        1.27        0.03      1.16 o 
   3  -9   1       34.13       32.20      2.54 o 
  -6  -8   1        2.96        1.77      1.32 o 
  -5  -8   1       20.22       16.57      2.13 o 
  -4  -8   1        1.58        1.75      1.13 o 
  -3  -8   1       19.12       22.00      2.17 o 
  -2  -8   1       12.74       11.63      1.62 o 
  -1  -8   1        0.60        0.64      0.87 o 
   0  -8   1       28.18       26.96      2.14 o 
   1  -8   1       46.28       46.57      2.63 o 
   2  -8   1      175.07      177.02      5.02 o 
   3  -8   1        1.97        0.70      1.20 o 
  -7  -7   1        0.09        1.06      1.30 o 
  -6  -7   1       10.42       14.67      2.08 o 
  -5  -7   1        0.67        0.02      1.09 o 
  -4  -7   1        5.28        5.26      0.92 o 
  -3  -7   1       86.95       82.29      2.34 o 
  -2  -7   1       32.88       30.58      3.59 o 
  -1  -7   1        0.63       -0.51      0.51 o 
   0  -7   1        0.48       -0.85      0.90 o 
   1  -7   1       60.05       55.36      1.74 o 
   2  -7   1        0.09        0.14      0.57 o 
   3  -7   1        6.80        6.06      0.87 o 
   4  -7   1        6.99        6.98      0.95 o 
   5  -7   1       22.83       21.21      2.11 o 
   6  -7   1        2.82        5.12      1.44 o 
  -7  -6   1        0.29       -1.11      1.11 o 
  -6  -6   1       25.11       33.87      2.55 o 
  -5  -6   1        9.28       14.37      1.84 o 
  -4  -6   1       54.87       50.25      2.63 o 
  -3  -6   1       71.06       64.72      1.97 o 
  -2  -6   1       63.63       54.01      2.75 o 
  -1  -6   1      486.18      478.12      4.89 o 
   0  -6   1      342.60      340.14      4.00 o 
   1  -6   1       68.71       64.95      1.75 o 
   2  -6   1       29.91       30.84      1.29 o 
   3  -6   1        9.79        9.80      0.87 o 
   4  -6   1       24.38       27.06      2.69 o 
   5  -6   1        0.07        0.43      0.74 o 
   6  -6   1        1.49       -0.27      0.65 o 
   7  -6   1        0.61        1.84      0.82 o 
   8  -6   1        0.03       -0.48      1.03 o 
  -8  -5   1        0.68        2.51      1.35 o 
  -7  -5   1        0.06       -0.61      0.98 o 
  -6  -5   1        0.04        2.37      1.13 o 
  -5  -5   1       19.95       19.77      1.95 o 
  -4  -5   1       39.75       41.86      2.30 o 
  -3  -5   1       11.11        8.99      1.29 o 
  -2  -5   1       71.14       72.28      1.80 o 
  -1  -5   1       90.91       82.26      1.81 o 
   0  -5   1      105.47      117.80      2.08 o 
   1  -5   1      421.00      391.89      3.99 o 
   2  -5   1     1035.66     1031.79      7.44 o 
   3  -5   1        2.78        0.74      0.65 o 
   4  -5   1       14.39       14.61      1.62 o 
   5  -5   1       11.98        8.48      0.92 o 
   6  -5   1       60.31       63.31      3.31 o 
   7  -5   1        9.74        7.37      2.14 o 
   8  -5   1        1.24        1.53      0.71 o 
  -8  -4   1        6.86        8.15      1.61 o 
  -7  -4   1        4.52        7.76      1.62 o 
  -6  -4   1       21.67       28.12      2.18 o 
  -5  -4   1        3.88        3.09      1.17 o 
  -4  -4   1        1.98        3.53      1.02 o 
  -3  -4   1       72.06       60.71      2.32 o 
  -2  -4   1      507.73      530.99      6.66 o 
  -1  -4   1       69.14       68.56      1.51 o 
   0  -4   1      116.72      105.64      2.57 o 
   1  -4   1      231.93      225.41      2.80 o 
   2  -4   1      103.08      104.69      1.83 o 
   3  -4   1        8.43       11.92      0.79 o 
   4  -4   1      297.21      295.76      3.57 o 
   5  -4   1       16.63       17.50      1.08 o 
   6  -4   1        3.35        4.83      0.78 o 
   7  -4   1       12.22       10.91      1.10 o 
   8  -4   1        5.18        5.95      1.00 o 
   9  -4   1        0.82        3.72      1.30 o 
  -9  -3   1        0.02        0.03      0.85 o 
  -8  -3   1        1.97        0.15      0.85 o 
  -7  -3   1        0.40        2.19      0.83 o 
  -6  -3   1       22.15       26.47      1.44 o 
  -5  -3   1       29.88       30.57      2.01 o 
  -4  -3   1        2.87        4.12      0.94 o 
  -3  -3   1      109.14      130.53      3.12 o 
  -2  -3   1       25.44       22.56      1.37 o 
  -1  -3   1     1701.25     1725.16     13.87 o 
   0  -3   1      243.39      222.44      4.72 o 
   1  -3   1      118.12      111.85      1.63 o 
   2  -3   1      116.32       84.95      1.47 o 
   3  -3   1      430.87      478.31      4.15 o 
   4  -3   1       23.23       17.54      0.92 o 
   5  -3   1       36.00       40.38      1.38 o 
   6  -3   1       80.59       83.75      2.11 o 
   7  -3   1        1.99        2.91      0.74 o 
   8  -3   1        0.23        0.17      0.78 o 
   9  -3   1        0.65        1.64      0.77 o 
  -9  -2   1        1.37        2.07      0.84 o 
  -8  -2   1        2.15        2.77      0.84 o 
  -7  -2   1        0.83        1.09      0.71 o 
  -6  -2   1       75.79       72.70      4.19 o 
  -5  -2   1       20.45       20.20      2.07 o 
  -4  -2   1        4.51        8.24      0.74 o 
  -3  -2   1      165.93      190.83      2.52 o 
  -2  -2   1       26.95       31.41      1.36 o 
  -1  -2   1      163.08      181.13      2.87 o 
   0  -2   1     1006.45     1061.49      6.13 o 
   1  -2   1      459.49      467.34      3.34 o 
   2  -2   1       41.40       37.58      0.91 o 
   3  -2   1      157.26      164.94      3.03 o 
   4  -2   1        2.19        2.72      0.50 o 
   5  -2   1       81.41       92.32      1.94 o 
   6  -2   1       18.58       19.52      1.12 o 
   7  -2   1       33.54       36.66      1.55 o 
   8  -2   1       14.98       15.24      1.53 o 
   9  -2   1        0.20        0.36      0.68 o 
  -9  -1   1        4.13        6.22      1.94 o 
  -8  -1   1        0.12       -0.03      0.71 o 
  -7  -1   1       34.98       32.05      1.61 o 
  -6  -1   1        5.08        6.17      0.85 o 
  -5  -1   1       21.85       25.06      1.21 o 
  -4  -1   1     1043.70     1034.99      7.39 o 
  -3  -1   1       60.08       48.48      1.22 o 
  -2  -1   1       12.91        7.99      0.90 o 
  -1  -1   1     2117.65     2349.11     28.09 o 
   0  -1   1     1574.85     1733.64     12.76 o 
   1  -1   1     2106.30     2181.73     11.12 o 
   2  -1   1      924.21     1025.44      5.91 o 
   3  -1   1       42.65       32.66      0.92 o 
   4  -1   1      397.88      371.95      3.56 o 
   5  -1   1        0.00       -0.27      0.49 o 
   6  -1   1        0.16        0.24      0.67 o 
   7  -1   1        1.59        1.29      0.92 o 
   8  -1   1        0.01        0.04      0.63 o 
   9  -1   1        3.75        5.20      2.01 o 
  10  -1   1        0.26        0.41      0.72 o 
  -9   0   1        0.42       -0.73      0.73 o 
  -8   0   1        0.04       -0.68      0.74 o 
  -7   0   1       33.15       29.63      1.57 o 
  -6   0   1        4.62        4.34      0.80 o 
  -5   0   1        2.39        2.09      0.56 o 
  -4   0   1       21.34       21.64      0.99 o 
  -3   0   1       74.25       65.34      2.21 o 
  -2   0   1     6681.67     7182.77     36.26 o 
  -1   0   1     4525.37     4865.09     38.08 o 
   0   0   1       38.74       46.77      0.64 o 
   1   0   1     1688.33     1895.40      9.96 o 
   2   0   1     1818.82     1905.48      8.13 o 
   3   0   1      410.36      407.79      3.31 o 
   4   0   1      433.12      409.81      3.74 o 
   5   0   1       52.87       49.27      1.39 o 
   6   0   1       32.31       29.27      1.25 o 
   7   0   1       27.09       26.25      1.98 o 
   8   0   1        2.33        1.47      0.70 o 
   9   0   1        0.08        0.84      0.70 o 
  10   0   1        0.12        1.20      0.84 o 
  -9   1   1        3.34        4.21      1.10 o 
  -8   1   1       32.66       32.67      1.74 o 
  -7   1   1       27.92       25.95      3.96 o 
  -6   1   1        3.26        2.07      0.66 o 
  -5   1   1        0.88        0.99      0.68 o 
  -4   1   1      136.87      159.44      2.43 o 
  -3   1   1       11.36        8.07      0.59 o 
  -2   1   1     2201.94     2500.80     12.89 o 
  -1   1   1       12.46       13.06      0.39 o 
   0   1   1      349.50      332.91      3.25 o 
   1   1   1      952.05     1125.91      8.59 o 
   2   1   1     1717.00     1838.73     13.40 o 
   3   1   1      429.64      381.19      3.19 o 
   4   1   1      317.35      318.28      3.23 o 
   5   1   1        9.63        9.30      0.96 o 
   6   1   1       77.84       68.39      1.82 o 
   7   1   1       23.41       21.39      1.81 o 
   8   1   1       63.53       66.48      2.20 o 
   9   1   1        1.51        0.96      0.60 o 
  10   1   1        0.02        1.00      0.64 o 
  -9   2   1        5.31        7.76      1.39 o 
  -8   2   1        1.85       -0.42      0.74 o 
  -7   2   1        1.85        0.98      0.91 o 
  -6   2   1      522.75      508.47      5.51 o 
  -5   2   1       99.75       89.45      2.05 o 
  -4   2   1     2580.24     2689.92     15.03 o 
  -3   2   1      554.87      566.98      4.58 o 
  -2   2   1     1412.14     1489.10      8.46 o 
  -1   2   1      512.88      517.22      9.08 o 
   0   2   1     3811.63     3887.64     26.82 o 
   1   2   1     1495.00     1496.01      7.95 o 
   2   2   1        5.81        3.75      0.50 o 
   3   2   1      624.55      551.48      5.77 o 
   4   2   1       23.23       19.39      1.28 o 
   5   2   1        1.91        2.06      0.51 o 
   6   2   1       22.52       18.49      1.10 o 
   7   2   1        1.13        0.79      0.58 o 
   8   2   1        0.14       -0.90      0.90 o 
   9   2   1       22.05       19.77      1.49 o 
  10   2   1        0.02        0.79      0.78 o 
  -9   3   1        0.03        1.09      2.28 o 
  -8   3   1       46.82       38.20      2.75 o 
  -7   3   1       15.82       19.19      1.42 o 
  -6   3   1      158.03      142.04      2.86 o 
  -5   3   1       15.09       12.71      0.95 o 
  -4   3   1        1.08        1.45      0.47 o 
  -3   3   1       36.66       45.09      2.53 o 
  -2   3   1      330.19      310.43      2.92 o 
  -1   3   1       28.38       24.66      0.88 o 
   0   3   1      213.54      216.07      1.97 o 
   1   3   1     2533.92     2604.64     16.58 o 
   2   3   1      138.84      128.78      2.21 o 
   3   3   1     1247.84     1279.42     10.92 o 
   4   3   1      882.32      914.97      9.24 o 
   5   3   1      215.74      207.71      4.17 o 
   6   3   1       50.73       62.21      2.57 o 
   7   3   1       49.96       52.80      2.63 o 
   8   3   1       30.91       37.70      2.46 o 
   9   3   1        0.14       -0.66      0.85 o 
  -8   4   1       18.17       17.31      3.54 o 
  -7   4   1       25.85       32.73      1.82 o 
  -6   4   1       25.59       27.58      1.45 o 
  -5   4   1       71.55       60.19      1.81 o 
  -4   4   1       89.11       86.72      1.94 o 
  -3   4   1       26.45       23.10      0.97 o 
  -2   4   1       54.79       58.45      1.29 o 
  -1   4   1      336.48      361.99      3.16 o 
   0   4   1     1821.99     1964.31     10.76 o 
   1   4   1       54.63       71.03      1.31 o 
   2   4   1      181.32      191.33      2.33 o 
   3   4   1       12.89        7.58      0.91 o 
   4   4   1      303.15      346.92      5.21 o 
   5   4   1       10.25       10.46      1.27 o 
   6   4   1       32.65       33.60      2.08 o 
   7   4   1        1.20        1.51      1.07 o 
   8   4   1        5.31        6.65      1.45 o 
   9   4   1        0.13       -0.93      0.93 o 
  -8   5   1        9.72       10.83      1.34 o 
  -7   5   1        0.22        0.89      0.74 o 
  -6   5   1        0.07        0.09      1.00 o 
  -5   5   1       88.52       93.25      2.49 o 
  -4   5   1       46.11       45.91      1.56 o 
  -3   5   1        0.03        0.10      0.73 o 
  -2   5   1       99.44       96.32      1.78 o 
  -1   5   1       16.86       18.58      0.80 o 
   0   5   1       45.57       35.15      1.03 o 
   1   5   1      577.41      620.92      4.86 o 
   2   5   1       15.41       11.67      1.21 o 
   3   5   1        0.04       -0.40      0.40 o 
   4   5   1       53.86       50.98      2.15 o 
   5   5   1      136.18      154.76      3.93 o 
   6   5   1        1.93       -0.38      0.91 o 
   7   5   1        0.29        1.13      1.14 o 
   8   5   1        1.68        4.29      1.36 o 
   9   5   1        2.31        3.38      1.33 o 
  -7   6   1        1.22        2.52      1.24 o 
  -6   6   1       13.47       14.66      1.94 o 
  -5   6   1        1.08        2.61      1.19 o 
  -4   6   1        1.61        2.21      1.11 o 
  -3   6   1      339.02      365.98      6.72 o 
  -2   6   1      191.37      176.84      4.37 o 
  -1   6   1       12.40       17.84      0.87 o 
   0   6   1      158.18      153.23      2.30 o 
   1   6   1        2.74        2.29      0.50 o 
   2   6   1        0.43        0.81      0.79 o 
   3   6   1       77.30       79.65      1.93 o 
   4   6   1       10.53        7.54      0.87 o 
   5   6   1       38.04       37.27      2.19 o 
   6   6   1        4.67        6.10      1.40 o 
   7   6   1       23.67       24.23      2.24 o 
   8   6   1        0.02       -1.00      1.00 o 
  -7   7   1        0.62        0.55      1.24 o 
  -6   7   1        5.51        6.25      1.64 o 
  -5   7   1        0.73        0.08      1.14 o 
  -4   7   1       23.62       25.83      2.28 o 
  -3   7   1        0.71        1.45      1.03 o 
  -2   7   1        4.91        4.39      1.20 o 
  -1   7   1       77.62       82.04      3.21 o 
   0   7   1      138.36      137.83      4.08 o 
   1   7   1        6.32        5.51      1.19 o 
   2   7   1       39.93       35.08      2.17 o 
   3   7   1        7.26        5.94      1.26 o 
   4   7   1        1.13        2.08      1.03 o 
   5   7   1        1.23        2.22      1.07 o 
   6   7   1        3.85        6.29      1.40 o 
  -6   8   1        0.01        0.03      1.27 o 
  -5   8   1        6.63        8.56      1.87 o 
  -4   8   1       27.43       24.32      2.36 o 
  -3   8   1        3.65        3.57      1.43 o 
  -2   8   1        1.59        2.50      1.12 o 
  -1   8   1        1.44        3.28      1.19 o 
   0   8   1       28.51       29.23      2.25 o 
   1   8   1       19.13       17.93      1.92 o 
   2   8   1       87.48       77.82      3.40 o 
   3   8   1       29.16       19.44      2.03 o 
   4   8   1       21.51       24.23      2.30 o 
   5   8   1       39.51       46.41      3.03 o 
   6   8   1        0.00        0.13      1.11 o 
   7   8   1        6.67        4.03      1.35 o 
  -4   9   1        0.12        0.32      1.20 o 
  -3   9   1       12.45       12.41      1.95 o 
  -2   9   1       16.65       19.02      2.22 o 
  -1   9   1       18.87       18.98      2.14 o 
   0   9   1        3.84        4.77      1.38 o 
   1   9   1       12.24        9.21      1.70 o 
   2   9   1        1.94       -0.36      1.04 o 
   3   9   1        2.13        3.08      1.24 o 
   4   9   1        3.20        0.92      1.24 o 
   5   9   1        0.06        0.65      1.32 o 
  -2  10   1       11.31       14.40      2.13 o 
  -1  10   1        0.86       -1.19      1.26 o 
   0  10   1       28.34       24.02      2.48 o 
   1  10   1        4.59        3.46      1.51 o 
   2  10   1        8.86       10.09      1.92 o 
   3  10   1        0.03        0.63      1.23 o 
  -3  -9   2        8.86       12.94      1.95 o 
  -2  -9   2        5.07        6.13      1.55 o 
  -1  -9   2        0.26        3.52      1.25 o 
   0  -9   2       21.73       23.37      2.20 o 
  -5  -8   2        6.70        9.09      1.21 o 
  -4  -8   2       15.76       17.03      1.45 o 
  -3  -8   2        5.49        5.64      0.93 o 
  -2  -8   2        1.06        2.70      0.75 o 
  -1  -8   2        6.11        6.68      0.95 o 
   0  -8   2       30.15       29.53      1.49 o 
   1  -8   2       29.39       31.42      2.08 o 
   2  -8   2      104.86      102.28      3.82 o 
  -6  -7   2        0.00        1.13      1.18 o 
  -5  -7   2       12.09       12.97      1.91 o 
  -4  -7   2       13.09       11.53      1.22 o 
  -3  -7   2       28.87       24.27      1.52 o 
  -2  -7   2        5.00        7.93      0.96 o 
  -1  -7   2       44.92       44.49      2.89 o 
   0  -7   2       74.05       78.10      2.16 o 
   1  -7   2        0.76        2.68      0.71 o 
   2  -7   2      200.03      210.06      4.93 o 
   3  -7   2       66.26       64.24      2.02 o 
   4  -7   2       16.81       15.64      1.68 o 
   5  -7   2        3.89        7.47      1.46 o 
   6  -7   2        4.31        2.56      1.16 o 
   7  -7   2        4.86        5.80      1.47 o 
  -7  -6   2        0.02        0.11      1.17 o 
  -6  -6   2        1.00        1.24      1.14 o 
  -5  -6   2       52.73       55.11      3.08 o 
  -4  -6   2       25.00       18.17      1.95 o 
  -3  -6   2       74.63       79.17      2.24 o 
  -2  -6   2      491.05      495.54      5.44 o 
  -1  -6   2       38.60       41.01      1.56 o 
   0  -6   2      448.80      423.54      4.70 o 
   1  -6   2       21.68       19.08      1.15 o 
   2  -6   2      110.89      106.91      3.13 o 
   3  -6   2        0.06       -0.50      0.50 o 
   4  -6   2       53.01       54.18      4.57 o 
   5  -6   2       17.36       22.64      2.11 o 
   6  -6   2        0.39        0.76      0.92 o 
   7  -6   2        7.82        5.35      1.48 o 
   8  -6   2        1.01        0.72      1.17 o 
  -8  -5   2        0.14       -0.87      0.95 o 
  -7  -5   2        0.17        0.09      1.12 o 
  -6  -5   2        1.63        2.23      1.29 o 
  -5  -5   2       17.78       19.44      2.06 o 
  -4  -5   2        7.07        9.96      1.59 o 
  -3  -5   2       45.39       39.00      2.26 o 
  -2  -5   2        9.19        9.04      1.32 o 
  -1  -5   2       69.88       76.25      1.86 o 
   0  -5   2      150.35      133.51      2.32 o 
   1  -5   2      451.19      451.90      4.59 o 
   2  -5   2       46.67       42.72      1.37 o 
   3  -5   2      106.61      100.68      2.07 o 
   4  -5   2       61.58       63.37      2.80 o 
   5  -5   2       99.20      101.23      4.87 o 
   6  -5   2      115.82      113.27      2.60 o 
   7  -5   2       41.91       44.46      2.63 o 
   8  -5   2        1.32       -0.82      1.01 o 
  -8  -4   2        0.28        1.33      1.02 o 
  -7  -4   2       19.77       20.97      2.24 o 
  -6  -4   2       15.80       18.43      2.02 o 
  -5  -4   2       54.91       49.11      2.64 o 
  -4  -4   2       16.22       16.10      1.67 o 
  -3  -4   2       73.93       76.14      2.80 o 
  -2  -4   2      437.89      434.16      6.36 o 
  -1  -4   2      143.94      162.17      2.48 o 
   0  -4   2        1.09        1.89      0.44 o 
   1  -4   2      144.80      149.40      2.58 o 
   2  -4   2       68.89       64.26      1.48 o 
   3  -4   2      155.41      140.95      2.27 o 
   4  -4   2       10.64       11.37      0.83 o 
   5  -4   2        0.29        0.04      0.50 o 
   6  -4   2        3.87        4.58      0.85 o 
   7  -4   2        0.34       -0.05      0.60 o 
   8  -4   2       18.50       16.38      1.97 o 
   9  -4   2        0.08        0.82      1.03 o 
  -8  -3   2        1.40        2.12      1.55 o 
  -7  -3   2        4.04        6.46      1.06 o 
  -6  -3   2        7.27       10.03      1.10 o 
  -5  -3   2        2.85        1.52      0.96 o 
  -4  -3   2       24.74       27.37      1.91 o 
  -3  -3   2      398.16      350.31      5.61 o 
  -2  -3   2      539.73      530.73      6.78 o 
  -1  -3   2       15.46       11.74      1.12 o 
   0  -3   2     1187.16     1282.23      7.82 o 
   1  -3   2      385.19      400.92      3.48 o 
   2  -3   2      474.46      487.73      3.99 o 
   3  -3   2     1193.02     1263.83      7.98 o 
   4  -3   2        4.94        3.96      0.54 o 
   5  -3   2      162.05      148.95      3.50 o 
   6  -3   2        6.78        6.53      0.78 o 
   7  -3   2        5.02        4.30      0.79 o 
   8  -3   2        1.77        0.14      0.58 o 
   9  -3   2        0.45        1.13      1.15 o 
  -9  -2   2        0.48        0.02      0.90 o 
  -8  -2   2        4.85        5.00      1.04 o 
  -7  -2   2        3.60        4.59      0.95 o 
  -6  -2   2        8.12        9.93      1.07 o 
  -5  -2   2       98.90      102.59      2.39 o 
  -4  -2   2       28.30       28.94      2.22 o 
  -3  -2   2       35.71       50.08      1.40 o 
  -2  -2   2       23.15       17.88      0.85 o 
  -1  -2   2      365.75      305.60      4.30 o 
   0  -2   2      861.52      933.90      8.67 o 
   1  -2   2      593.68      580.90      3.98 o 
   2  -2   2     1899.19     1887.80     10.16 o 
   3  -2   2        2.26        1.99      0.60 o 
   4  -2   2      204.17      212.65      2.60 o 
   5  -2   2      299.21      304.61      3.53 o 
   6  -2   2        3.12        3.01      0.62 o 
   7  -2   2      110.13       97.70      2.31 o 
   8  -2   2        2.53        4.41      0.80 o 
   9  -2   2       10.44       14.65      1.26 o 
  10  -2   2        0.30       -0.61      1.22 o 
  -9  -1   2        4.50        4.06      1.15 o 
  -8  -1   2        0.33        1.38      0.79 o 
  -7  -1   2        0.13        0.66      0.69 o 
  -6  -1   2       61.47       60.51      2.35 o 
  -5  -1   2      232.01      226.85      3.41 o 
  -4  -1   2        1.43        0.62      0.42 o 
  -3  -1   2      454.62      449.28      4.18 o 
  -2  -1   2      259.79      262.56      2.75 o 
  -1  -1   2       86.68      102.58      1.46 o 
   0  -1   2       17.20       21.86      1.19 o 
   1  -1   2      698.49      647.33      3.43 o 
   2  -1   2     1793.16     1908.92      8.34 o 
   3  -1   2      194.43      203.74      1.74 o 
   4  -1   2        1.71        1.96      0.30 o 
   5  -1   2       26.08       27.16      1.24 o 
   6  -1   2       76.69       71.63      1.80 o 
   7  -1   2        0.01        0.19      0.48 o 
   8  -1   2       25.99       22.29      1.36 o 
   9  -1   2        0.57        1.05      0.69 o 
  10  -1   2        4.37        4.25      0.99 o 
  -9   0   2        6.06        5.87      2.02 o 
  -8   0   2        0.27       -0.43      0.72 o 
  -7   0   2       17.62       14.86      1.30 o 
  -6   0   2        0.30        0.77      0.56 o 
  -5   0   2        0.29        1.32      0.52 o 
  -4   0   2        6.88        8.62      0.79 o 
  -3   0   2      801.22      801.20     15.45 o 
  -2   0   2       37.83       40.05      1.04 o 
  -1   0   2      467.57      506.43      2.96 o 
   0   0   2      363.83      388.29      2.26 o 
   1   0   2       28.86       31.52      0.76 o 
   2   0   2      900.53      905.71      4.34 o 
   3   0   2      395.32      442.09      3.22 o 
   4   0   2      204.90      202.54      1.85 o 
   5   0   2       63.57       62.73      1.09 o 
   6   0   2       69.89       76.10      1.83 o 
   7   0   2      103.23       97.83      2.25 o 
   8   0   2       49.36       43.86      1.73 o 
   9   0   2        0.68        0.48      0.75 o 
  10   0   2        0.11        1.44      1.06 o 
  -9   1   2        0.71        1.64      0.94 o 
  -8   1   2        0.65        2.07      0.91 o 
  -7   1   2       11.78       10.16      1.15 o 
  -6   1   2       31.20       32.47      1.96 o 
  -5   1   2       20.22       19.57      1.16 o 
  -4   1   2        3.25        4.13      0.61 o 
  -3   1   2      379.97      439.55      3.99 o 
  -2   1   2      277.53      284.08      2.14 o 
  -1   1   2     3440.75     3606.09     34.98 o 
   0   1   2      676.54      741.23      3.64 o 
   1   1   2      454.98      513.79      3.12 o 
   2   1   2      290.24      300.96      3.23 o 
   3   1   2        9.62       11.55      0.88 o 
   4   1   2       30.57       19.53      1.62 o 
   5   1   2       61.93       65.97      1.53 o 
   6   1   2        0.44        1.98      0.53 o 
   7   1   2        0.44        0.33      0.49 o 
   8   1   2       29.10       30.12      2.38 o 
   9   1   2        7.37        6.40      1.44 o 
  10   1   2        4.50        4.65      0.87 o 
  -9   2   2        0.19        0.74      0.87 o 
  -8   2   2        6.02        4.71      1.06 o 
  -7   2   2       11.76       11.41      1.14 o 
  -6   2   2       38.74       34.27      1.57 o 
  -5   2   2      208.95      222.50      4.22 o 
  -4   2   2      205.23      192.41      2.82 o 
  -3   2   2       29.46       39.95      1.03 o 
  -2   2   2      969.49     1133.48     10.60 o 
  -1   2   2      422.96      412.25      7.96 o 
   0   2   2     3876.10     4001.81     27.72 o 
   1   2   2      927.80     1064.94      8.82 o 
   2   2   2      197.50      228.03      2.70 o 
   3   2   2        3.93        4.14      0.55 o 
   4   2   2       87.36       83.14      2.18 o 
   5   2   2        8.23        4.87      0.87 o 
   6   2   2       31.38       25.27      1.19 o 
   7   2   2       16.22       15.12      1.52 o 
   8   2   2       10.26       10.79      1.10 o 
   9   2   2        8.64        7.90      1.06 o 
  10   2   2        0.90        2.66      1.00 o 
  -8   3   2        0.80        1.01      0.79 o 
  -7   3   2       10.63        9.30      1.13 o 
  -6   3   2       82.80       79.92      3.40 o 
  -5   3   2        1.01        0.37      0.51 o 
  -4   3   2       64.19       69.40      2.23 o 
  -3   3   2       22.73       25.47      0.73 o 
  -2   3   2       32.69       31.91      1.13 o 
  -1   3   2       70.00       63.42      1.04 o 
   0   3   2       60.50       50.84      1.66 o 
   1   3   2       53.80       36.55      1.41 o 
   2   3   2     2525.89     2585.34     14.27 o 
   3   3   2      127.30      124.53      2.34 o 
   4   3   2       91.07       90.96      2.29 o 
   5   3   2       90.47       78.72      2.41 o 
   6   3   2      100.24       87.91      2.82 o 
   7   3   2       24.62       29.52      1.97 o 
   8   3   2        8.28        6.02      1.34 o 
   9   3   2        1.86        2.06      1.01 o 
  10   3   2        1.20        1.33      1.11 o 
  -8   4   2       35.64       40.37      2.00 o 
  -7   4   2       10.97        9.91      1.81 o 
  -6   4   2      199.76      197.07      3.53 o 
  -5   4   2       18.35       14.87      2.69 o 
  -4   4   2       10.52       10.86      0.87 o 
  -3   4   2      260.82      247.77      3.06 o 
  -2   4   2       53.39       46.26      1.87 o 
  -1   4   2      220.25      198.24      3.87 o 
   0   4   2        0.10        0.55      0.53 o 
   1   4   2        0.17        0.34      0.41 o 
   2   4   2      334.53      376.27      3.21 o 
   3   4   2       31.48       28.47      0.98 o 
   4   4   2      356.56      339.83      4.84 o 
   5   4   2       56.11       57.40      2.23 o 
   6   4   2       25.44       22.17      1.74 o 
   7   4   2        7.81        6.87      1.37 o 
   8   4   2        1.96        3.17      1.22 o 
   9   4   2        4.58        8.20      1.61 o 
  -8   5   2        4.09        6.49      1.70 o 
  -7   5   2       19.91       17.63      2.18 o 
  -6   5   2        3.54        6.84      1.56 o 
  -5   5   2       18.06       19.93      1.36 o 
  -4   5   2      122.58      123.90      2.45 o 
  -3   5   2      164.00      145.06      2.41 o 
  -2   5   2       79.93       87.94      1.68 o 
  -1   5   2      785.01      781.51      9.27 o 
   0   5   2      356.90      355.16      5.70 o 
   1   5   2      336.10      305.55      5.19 o 
   2   5   2      168.27      186.05      2.30 o 
   3   5   2      350.44      350.34      3.62 o 
   4   5   2      225.44      232.02      3.55 o 
   5   5   2        0.01       -0.18      0.72 o 
   6   5   2       14.94       16.00      1.65 o 
   7   5   2        1.50       -0.85      0.85 o 
   8   5   2        5.11        6.35      1.52 o 
   9   5   2        7.77        9.69      1.75 o 
  -7   6   2        0.74        1.54      1.23 o 
  -6   6   2        6.81        8.66      1.72 o 
  -5   6   2       91.33       77.97      3.56 o 
  -4   6   2      151.65      154.65      4.69 o 
  -3   6   2       12.67       12.85      1.64 o 
  -2   6   2      220.28      224.19      5.07 o 
  -1   6   2        1.31        0.81      0.76 o 
   0   6   2       96.58       95.98      3.15 o 
   1   6   2      140.25      120.11      3.49 o 
   2   6   2       61.51       57.47      2.45 o 
   3   6   2        5.93        4.59      1.03 o 
   4   6   2       71.06       67.14      1.83 o 
   5   6   2        0.00       -0.02      0.69 o 
   6   6   2        3.60        5.69      1.36 o 
   7   6   2       14.72       11.62      1.66 o 
   8   6   2        6.49        7.14      1.59 o 
   9   6   2        0.09        0.71      1.12 o 
  -6   7   2        1.22        1.75      1.37 o 
  -5   7   2        5.06        5.34      1.61 o 
  -4   7   2        9.37       12.87      1.82 o 
  -3   7   2        0.26        0.65      1.01 o 
  -2   7   2       45.20       40.57      2.48 o 
  -1   7   2       91.76       84.46      3.32 o 
   0   7   2       52.19       46.66      2.49 o 
   1   7   2      168.63      157.46      4.38 o 
   2   7   2       15.25       15.56      1.66 o 
   3   7   2       27.45       29.82      2.08 o 
   4   7   2       26.12       34.05      2.28 o 
   5   7   2       15.34       15.96      1.80 o 
   6   7   2        3.21        2.81      1.04 o 
   7   7   2        4.46        5.56      1.24 o 
  -5   8   2        0.69        0.76      1.30 o 
  -4   8   2        1.31        1.02      1.29 o 
  -3   8   2        0.13       -0.09      1.07 o 
  -2   8   2       32.88       33.25      2.41 o 
  -1   8   2        3.08        1.82      1.11 o 
   0   8   2        8.60       11.57      1.64 o 
   1   8   2       88.30       88.94      3.61 o 
   2   8   2        2.18        4.40      1.30 o 
   3   8   2      167.88      143.18      4.59 o 
   4   8   2        0.67        0.98      0.98 o 
   5   8   2       35.47       32.21      2.40 o 
   6   8   2       25.28       30.05      2.35 o 
   7   8   2        0.38        0.19      0.87 o 
  -4   9   2        3.26        4.25      1.61 o 
  -3   9   2        0.67        2.27      1.41 o 
  -2   9   2        5.75        4.03      1.40 o 
  -1   9   2        7.21       10.31      1.81 o 
   0   9   2       33.76       32.81      2.51 o 
   1   9   2        3.21        1.82      1.32 o 
   2   9   2        1.68        1.76      1.18 o 
   3   9   2        5.66        2.19      1.36 o 
   4   9   2        0.03        1.01      1.26 o 
   5   9   2       16.64       15.99      2.19 o 
   6   9   2        0.26        0.98      1.19 o 
  -2  10   2        4.38        7.15      1.79 o 
  -1  10   2       19.81       18.04      2.37 o 
   0  10   2       14.43       13.68      2.10 o 
   1  10   2       28.63       30.42      2.73 o 
   2  10   2        6.55        7.41      1.86 o 
   3  10   2        2.65        2.09      1.50 o 
   4  10   2        0.57        0.71      1.31 o 
  -4  -8   3        1.42        0.76      0.74 o 
  -3  -8   3        3.94        8.84      1.11 o 
  -2  -8   3        1.47        2.27      0.73 o 
  -1  -8   3       19.72       23.59      1.44 o 
   0  -8   3        0.06       -0.18      0.85 o 
   1  -8   3       18.97       24.69      2.04 o 
   2  -8   3        1.90        4.60      1.19 o 
   3  -8   3       34.94       38.24      2.47 o 
   4  -8   3        2.30        3.13      1.17 o 
   5  -8   3        0.59        0.28      1.06 o 
  -5  -7   3        0.28       -0.13      0.94 o 
  -4  -7   3       12.41       18.15      1.45 o 
  -3  -7   3       13.98       14.95      1.29 o 
  -2  -7   3        9.16        6.75      1.19 o 
  -1  -7   3        4.06        4.43      1.17 o 
   0  -7   3       79.43       72.15      2.15 o 
   1  -7   3       12.01       13.85      1.16 o 
   2  -7   3       80.00       73.63      3.08 o 
   3  -7   3        8.92        6.43      1.35 o 
   4  -7   3       56.90       55.52      2.79 o 
   5  -7   3        1.35        0.37      1.08 o 
   6  -7   3       12.22       16.39      1.99 o 
   7  -7   3        5.43        4.75      1.50 o 
  -6  -6   3        0.02       -0.68      1.13 o 
  -5  -6   3        0.20       -0.13      0.98 o 
  -4  -6   3       94.13       97.04      3.84 o 
  -3  -6   3       19.02       17.27      1.92 o 
  -2  -6   3      150.90      150.39      3.03 o 
  -1  -6   3       41.16       38.07      1.88 o 
   0  -6   3      161.57      170.02      3.69 o 
   1  -6   3      112.48      121.23      3.17 o 
   2  -6   3        0.06        1.23      1.02 o 
   3  -6   3       36.21       37.90      2.18 o 
   4  -6   3        0.09        2.90      1.01 o 
   5  -6   3        3.52        4.79      1.24 o 
   6  -6   3        1.90        1.85      1.09 o 
   7  -6   3        0.50        2.45      1.23 o 
   8  -6   3        0.02       -0.18      1.11 o 
  -7  -5   3        0.89        2.40      1.03 o 
  -6  -5   3        0.89        0.73      1.12 o 
  -5  -5   3        1.67        3.46      1.45 o 
  -4  -5   3       95.22       92.13      3.66 o 
  -3  -5   3       59.65       52.99      2.75 o 
  -2  -5   3       76.04       69.60      2.93 o 
  -1  -5   3       17.12       17.21      1.07 o 
   0  -5   3       85.53       83.18      1.89 o 
   1  -5   3        3.90        2.62      0.63 o 
   2  -5   3       15.66       16.01      1.63 o 
   3  -5   3      118.69      120.09      2.30 o 
   4  -5   3      120.58      110.99      3.45 o 
   5  -5   3        1.67        1.71      0.98 o 
   6  -5   3       21.09       22.97      2.05 o 
   7  -5   3        1.12        2.14      1.07 o 
   8  -5   3       18.20       21.44      2.24 o 
  -7  -4   3        4.34        4.66      1.43 o 
  -6  -4   3       84.10       80.33      3.64 o 
  -5  -4   3        2.77        4.93      1.39 o 
  -4  -4   3      341.05      324.64      6.47 o 
  -3  -4   3        0.22       -0.73      0.81 o 
  -2  -4   3       22.84       21.62      1.76 o 
  -1  -4   3      216.91      200.28      4.38 o 
   0  -4   3       10.56        9.59      0.73 o 
   1  -4   3       47.95       37.45      1.21 o 
   2  -4   3       40.50       41.98      1.24 o 
   3  -4   3      170.43      192.69      2.66 o 
   4  -4   3        6.55       10.34      0.81 o 
   5  -4   3        0.00        1.02      0.82 o 
   6  -4   3        0.55       -0.78      0.78 o 
   7  -4   3       45.58       43.19      2.52 o 
   8  -4   3        2.90        1.30      1.03 o 
   9  -4   3        2.89        7.06      1.73 o 
  -8  -3   3        7.87        9.72      1.29 o 
  -7  -3   3        1.75        0.39      0.67 o 
  -6  -3   3       16.62       14.09      2.02 o 
  -5  -3   3        4.31        6.58      0.94 o 
  -4  -3   3       10.16        7.77      1.37 o 
  -3  -3   3        8.28        6.16      1.15 o 
  -2  -3   3      272.71      256.92      4.82 o 
  -1  -3   3      133.71      140.65      3.42 o 
   0  -3   3       23.12       19.88      0.89 o 
   1  -3   3     2290.69     2636.55     14.14 o 
   2  -3   3      755.24      778.38      5.88 o 
   3  -3   3      305.59      306.98      3.13 o 
   4  -3   3       73.22       73.69      1.95 o 
   5  -3   3       32.22       33.60      1.25 o 
   6  -3   3      137.54      118.72      5.13 o 
   7  -3   3       12.67       15.28      1.74 o 
   8  -3   3        0.00        0.35      0.96 o 
   9  -3   3        2.17        6.27      1.50 o 
  -8  -2   3       16.07       16.35      1.53 o 
  -7  -2   3       15.16       15.53      1.42 o 
  -6  -2   3       23.43       24.65      1.56 o 
  -5  -2   3       10.81       11.13      1.06 o 
  -4  -2   3       21.96       20.05      1.41 o 
  -3  -2   3        0.00        0.11      0.35 o 
  -2  -2   3      194.93      172.35      3.03 o 
  -1  -2   3        4.73       15.85      1.26 o 
   0  -2   3      185.65      173.89      3.40 o 
   1  -2   3       10.80        5.62      0.80 o 
   2  -2   3       77.29       92.35      1.31 o 
   3  -2   3      132.25      120.53      1.67 o 
   4  -2   3      369.03      357.92      3.45 o 
   5  -2   3       36.83       39.27      1.23 o 
   6  -2   3       30.31       28.54      1.20 o 
   7  -2   3       11.08        6.39      0.79 o 
   8  -2   3       36.18       40.50      2.50 o 
   9  -2   3        2.91        2.78      1.19 o 
  10  -2   3        1.25        1.94      1.22 o 
  -8  -1   3        2.80        3.42      1.00 o 
  -7  -1   3       28.10       29.04      2.73 o 
  -6  -1   3       79.93       67.46      2.19 o 
  -5  -1   3       12.30       13.30      1.09 o 
  -4  -1   3      247.07      247.42      3.45 o 
  -3  -1   3       14.97       17.07      1.67 o 
  -2  -1   3       64.49       55.15      2.43 o 
  -1  -1   3     1354.22     1493.85     13.05 o 
   0  -1   3      232.93      225.24      2.18 o 
   1  -1   3      285.49      278.93      2.91 o 
   2  -1   3       24.36       30.96      0.97 o 
   3  -1   3      274.84      261.97      2.01 o 
   4  -1   3      132.61      136.89      1.55 o 
   5  -1   3       31.11       25.44      0.78 o 
   6  -1   3      245.60      243.46      3.21 o 
   7  -1   3        8.15        5.58      0.74 o 
   8  -1   3        4.42        4.65      0.79 o 
   9  -1   3       46.26       35.60      2.46 o 
  10  -1   3        4.11        3.24      1.32 o 
  -8   0   3        2.71        3.66      0.96 o 
  -7   0   3        1.79        2.90      0.87 o 
  -6   0   3        2.43        2.65      0.79 o 
  -5   0   3      147.30      138.60      2.74 o 
  -4   0   3      144.27      129.47      3.12 o 
  -3   0   3       37.51       35.98      1.25 o 
  -2   0   3     1929.41     2049.48     23.10 o 
  -1   0   3       54.81       48.47      0.92 o 
   0   0   3      257.16      266.46      2.94 o 
   1   0   3     2551.17     2809.13     26.11 o 
   2   0   3      314.52      322.26      2.94 o 
   3   0   3      901.63      874.72      4.52 o 
   4   0   3        2.04        1.35      0.42 o 
   5   0   3      964.80      943.29      5.90 o 
   6   0   3        8.99        8.64      1.03 o 
   7   0   3       79.91       73.11      1.92 o 
   8   0   3        7.89        6.72      0.89 o 
   9   0   3       40.89       42.28      1.80 o 
  10   0   3        2.73        5.16      1.59 o 
  -8   1   3        0.01        0.14      1.06 o 
  -7   1   3        0.02        1.03      0.66 o 
  -6   1   3       14.77       14.12      3.14 o 
  -5   1   3       16.03       16.00      1.11 o 
  -4   1   3        0.24        1.43      0.50 o 
  -3   1   3      761.67      776.95      6.03 o 
  -2   1   3      338.11      312.53      2.52 o 
  -1   1   3      153.73      143.02      2.03 o 
   0   1   3      537.12      575.76      3.28 o 
   1   1   3     1853.33     2100.58     10.32 o 
   2   1   3     1034.46     1023.74      5.86 o 
   3   1   3      757.21      749.78      5.24 o 
   4   1   3      433.85      429.01      3.80 o 
   5   1   3       62.57       77.93      1.30 o 
   6   1   3       58.50       59.58      1.25 o 
   7   1   3        1.35        1.76      0.57 o 
   8   1   3        0.18        1.03      0.60 o 
   9   1   3        1.55        1.25      0.87 o 
  10   1   3       11.77       12.69      1.75 o 
  -8   2   3        0.55        0.75      0.85 o 
  -7   2   3        1.32        0.92      0.74 o 
  -6   2   3        0.15       -0.31      0.56 o 
  -5   2   3       25.15       26.57      1.35 o 
  -4   2   3        4.69        4.69      0.68 o 
  -3   2   3       94.13       85.77      1.37 o 
  -2   2   3      477.07      499.27      6.29 o 
  -1   2   3       52.49       60.20      0.97 o 
   0   2   3       24.91       25.26      0.64 o 
   1   2   3      381.23      459.86      3.47 o 
   2   2   3     3697.19     3828.82     18.57 o 
   3   2   3      344.33      376.57      4.31 o 
   4   2   3      264.17      268.10      3.95 o 
   5   2   3      164.94      145.70      3.16 o 
   6   2   3        3.10        2.80      0.84 o 
   7   2   3        4.06        7.09      1.21 o 
   8   2   3        4.56        5.12      1.24 o 
  10   2   3        9.22       10.88      1.57 o 
  -8   3   3        4.79        4.73      1.02 o 
  -7   3   3        3.60        4.23      1.20 o 
  -6   3   3        4.20        5.14      0.90 o 
  -5   3   3        2.99        0.69      0.56 o 
  -4   3   3        6.26        7.34      0.77 o 
  -3   3   3        6.22        5.63      0.46 o 
  -2   3   3       63.90       81.43      1.62 o 
  -1   3   3      425.20      460.63      3.54 o 
   0   3   3      193.96      184.44      3.32 o 
   1   3   3       72.32       79.74      2.07 o 
   2   3   3      138.28      161.97      1.77 o 
   3   3   3      404.32      411.73      3.41 o 
   4   3   3       49.16       46.04      1.64 o 
   5   3   3       32.37       35.16      1.66 o 
   8   3   3       86.61       82.74      3.20 o 
   9   3   3        1.84        3.02      1.16 o 
  10   3   3        9.05        9.47      1.61 o 
  -8   4   3       13.21       14.59      2.18 o 
  -7   4   3        7.54        8.67      1.15 o 
  -6   4   3        6.55        6.69      0.99 o 
  -5   4   3       94.12       96.97      2.37 o 
  -4   4   3        0.02       -0.27      0.43 o 
  -3   4   3        3.01        4.49      0.99 o 
  -2   4   3        9.16        4.81      0.95 o 
  -1   4   3       14.63       15.98      0.68 o 
   0   4   3       90.57       67.12      2.23 o 
   1   4   3      423.47      458.53      6.04 o 
   2   4   3      244.41      204.45      3.79 o 
   3   4   3       12.46       11.48      0.68 o 
   4   4   3      135.55      143.16      2.17 o 
   5   4   3        6.84        5.21      0.87 o 
   6   4   3      114.11      107.70      3.08 o 
   7   4   3       40.79       40.02      2.20 o 
   8   4   3        2.57        0.55      0.93 o 
   9   4   3        4.11        5.40      1.33 o 
  10   4   3        0.24        1.03      1.10 o 
  -7   5   3        0.00       -1.03      1.03 o 
  -6   5   3        2.97        3.34      1.37 o 
  -5   5   3        4.67        6.82      1.54 o 
  -4   5   3       83.52       85.31      3.42 o 
  -3   5   3       30.12       35.01      2.27 o 
  -2   5   3       40.75       33.20      2.03 o 
  -1   5   3       11.99        9.88      1.21 o 
   0   5   3      176.12      172.03      3.89 o 
   1   5   3      202.89      179.07      3.94 o 
   2   5   3      309.42      289.81      5.12 o 
   3   5   3        5.06        5.50      0.68 o 
   4   5   3        1.57        0.73      0.45 o 
   5   5   3        0.02        0.64      0.53 o 
   6   5   3        0.12        0.56      0.82 o 
   7   5   3       44.89       46.17      2.44 o 
   8   5   3        9.86        9.87      1.61 o 
   9   5   3        3.59        2.86      1.35 o 
  -7   6   3        0.01        0.48      1.22 o 
  -6   6   3       20.35       24.09      2.53 o 
  -5   6   3       13.15       14.72      1.99 o 
  -4   6   3        9.44        9.92      1.65 o 
  -3   6   3       11.96        9.66      1.50 o 
  -2   6   3        1.25        0.85      0.98 o 
  -1   6   3       91.19       90.50      3.23 o 
   0   6   3       64.68       50.36      2.40 o 
   1   6   3      132.50      120.78      3.56 o 
   2   6   3       15.21       16.08      1.54 o 
   3   6   3      115.21      107.55      3.40 o 
   4   6   3       79.62       76.61      3.01 o 
   5   6   3        0.11        0.73      0.82 o 
   6   6   3        0.93        0.56      0.84 o 
  -6   7   3        1.93        2.92      1.46 o 
  -5   7   3       10.74       12.13      2.03 o 
  -4   7   3        0.57        1.61      1.17 o 
  -3   7   3       65.59       59.93      3.13 o 
  -2   7   3       61.08       47.58      2.73 o 
  -1   7   3      104.37       90.10      3.50 o 
   0   7   3       90.38       76.50      3.15 o 
   1   7   3       49.11       41.70      2.45 o 
   2   7   3       74.99       76.60      3.14 o 
   3   7   3        6.15        6.51      1.22 o 
   4   7   3        4.79        6.74      1.30 o 
   5   7   3      110.02      103.81      3.87 o 
   6   7   3        0.83       -0.48      0.79 o 
   7   7   3        0.01       -0.13      0.78 o 
   8   7   3        0.17        2.26      0.92 o 
  -5   8   3        0.47       -0.23      1.30 o 
  -4   8   3        9.08        9.27      1.95 o 
  -3   8   3       10.62       12.57      1.94 o 
  -2   8   3        0.06        1.25      1.13 o 
  -1   8   3        9.80       11.42      1.77 o 
   0   8   3       40.13       36.84      2.51 o 
   1   8   3       27.81       20.34      2.03 o 
   2   8   3       32.95       34.02      2.42 o 
   3   8   3       35.53       26.38      2.31 o 
   4   8   3       77.55       80.61      3.54 o 
   5   8   3        8.81       12.59      1.77 o 
   6   8   3        0.09        0.29      0.89 o 
   7   8   3       16.20       22.34      2.21 o 
  -4   9   3        6.43        6.05      1.87 o 
  -3   9   3        2.85        6.98      1.75 o 
  -2   9   3        5.63        4.08      1.50 o 
  -1   9   3       16.07       15.83      2.08 o 
   0   9   3        4.87        4.95      1.50 o 
   1   9   3        2.19        1.93      1.24 o 
   2   9   3        1.34        3.63      1.40 o 
   3   9   3        2.38        5.14      1.50 o 
   4   9   3        8.77       16.55      2.03 o 
   5   9   3        0.00        1.04      1.10 o 
   6   9   3        2.03        3.57      1.26 o 
  -2  10   3        2.33        0.61      1.33 o 
  -1  10   3       27.59       27.53      2.71 o 
   0  10   3        0.88        0.08      1.41 o 
   1  10   3       26.72       27.15      2.63 o 
   2  10   3       20.08       21.46      2.46 o 
   3  10   3        0.68        1.39      1.29 o 
   4  10   3        5.78        5.35      1.70 o 
   0  -9   4       10.36       18.54      2.09 o 
   1  -9   4        9.04       13.39      1.78 o 
  -3  -8   4        0.78        4.77      1.37 o 
  -2  -8   4        7.40       10.44      1.60 o 
  -1  -8   4        0.25        0.84      0.92 o 
   0  -8   4       33.15       43.75      2.69 o 
   1  -8   4        0.20        1.92      0.90 o 
   2  -8   4       15.03       17.04      1.92 o 
   3  -8   4       21.92       25.66      2.13 o 
   4  -8   4        0.04        0.18      1.03 o 
   5  -8   4        9.04        9.72      1.74 o 
  -4  -7   4        0.03        0.94      1.50 o 
  -3  -7   4        2.56        0.92      0.69 o 
  -2  -7   4        2.15        3.60      0.95 o 
  -1  -7   4        0.06        1.72      0.98 o 
   0  -7   4       38.33       42.45      2.57 o 
   1  -7   4       15.46       12.70      1.69 o 
   2  -7   4       32.91       31.91      2.30 o 
   3  -7   4        2.85        4.09      1.25 o 
   4  -7   4        6.20        7.62      1.48 o 
   5  -7   4       24.57       26.94      2.19 o 
   6  -7   4        5.34        4.72      1.38 o 
  -5  -6   4        2.09        3.47      1.40 o 
  -4  -6   4        5.58        4.72      1.42 o 
  -3  -6   4       34.28       39.48      2.70 o 
  -2  -6   4        0.02       -0.42      1.21 o 
  -1  -6   4       65.55       57.93      1.93 o 
   0  -6   4        5.75        7.14      1.38 o 
   1  -6   4        0.76       -0.77      0.81 o 
   2  -6   4       42.51       43.04      2.44 o 
   3  -6   4        3.94        1.81      0.99 o 
   4  -6   4       23.99       26.59      2.05 o 
   5  -6   4        0.99        1.51      1.00 o 
   6  -6   4        6.79        7.23      1.51 o 
   7  -6   4        6.20       10.60      1.76 o 
  -6  -5   4        0.00        2.82      1.16 o 
  -5  -5   4        5.65        3.93      1.53 o 
  -4  -5   4       11.45        5.35      1.55 o 
  -3  -5   4        1.01       -0.04      1.00 o 
  -2  -5   4      188.03      190.04      5.12 o 
  -1  -5   4        2.10        2.58      0.67 o 
   0  -5   4      101.76       93.44      2.10 o 
   1  -5   4       18.02       22.06      1.76 o 
   2  -5   4       37.33       36.09      2.13 o 
   3  -5   4      145.33      130.38      3.86 o 
   4  -5   4       40.99       48.16      2.48 o 
   5  -5   4        7.46        7.51      1.39 o 
   6  -5   4        8.20       11.57      1.66 o 
   7  -5   4        9.45       11.43      1.74 o 
   8  -5   4        1.25        2.64      1.15 o 
  -7  -4   4        0.36        0.93      1.06 o 
  -6  -4   4       34.93       38.34      2.74 o 
  -5  -4   4       33.26       31.60      2.53 o 
  -4  -4   4      144.55      147.96      4.65 o 
  -3  -4   4      149.17      142.94      4.31 o 
  -2  -4   4       17.59       15.94      1.70 o 
  -1  -4   4       57.13       46.05      2.39 o 
   0  -4   4      105.80      102.44      1.99 o 
   1  -4   4       13.04       12.79      0.84 o 
   2  -4   4       21.25       18.74      1.59 o 
   3  -4   4      110.39       96.56      3.12 o 
   4  -4   4        1.96        3.68      1.02 o 
   5  -4   4      178.63      169.00      4.41 o 
   6  -4   4        2.59        2.77      1.08 o 
   7  -4   4        1.36        2.15      1.04 o 
   8  -4   4        2.17        1.74      1.02 o 
   9  -4   4        1.65        4.22      1.41 o 
  -7  -3   4        0.60        0.46      0.84 o 
  -6  -3   4       29.51       30.93      1.83 o 
  -5  -3   4       24.03       25.68      2.79 o 
  -4  -3   4        9.81       10.58      1.66 o 
  -3  -3   4       81.26       76.50      3.11 o 
  -2  -3   4       14.56       16.50      1.56 o 
  -1  -3   4      109.06      111.72      3.32 o 
   0  -3   4      166.93      179.52      4.04 o 
   1  -3   4       32.28       32.63      1.03 o 
   2  -3   4      401.80      465.07      3.93 o 
   3  -3   4       67.85       66.73      2.42 o 
   4  -3   4      530.21      544.44      7.58 o 
   5  -3   4       17.10       20.96      1.80 o 
   6  -3   4        0.24       -0.73      0.73 o 
   7  -3   4       16.94       17.09      1.82 o 
   8  -3   4       16.39       18.79      1.99 o 
   9  -3   4        0.77       -0.87      0.87 o 
  -8  -2   4       19.79       17.93      2.23 o 
  -7  -2   4       14.05       11.92      3.54 o 
  -6  -2   4        5.38        6.83      2.11 o 
  -5  -2   4        2.97        1.45      0.70 o 
  -4  -2   4        7.00        6.23      0.98 o 
  -3  -2   4       18.65       19.06      1.12 o 
  -2  -2   4       43.48       35.82      1.28 o 
  -1  -2   4        0.21        0.54      0.68 o 
   0  -2   4      791.59      949.40     10.07 o 
   1  -2   4       18.89       22.61      0.97 o 
   2  -2   4       12.41        8.68      1.02 o 
   3  -2   4      219.89      214.13      4.07 o 
   4  -2   4        2.78        3.76      0.82 o 
   5  -2   4       71.78       70.49      2.65 o 
   6  -2   4       18.52       21.54      1.84 o 
   7  -2   4       14.33       14.13      1.66 o 
   8  -2   4       22.61       21.13      2.08 o 
   9  -2   4        0.45        1.14      1.01 o 
  10  -2   4        0.84       -0.65      1.05 o 
  -8  -1   4        0.42        1.02      1.45 o 
  -7  -1   4        0.26        0.08      0.76 o 
  -6  -1   4       29.36       31.77      1.73 o 
  -5  -1   4       61.82       52.67      3.12 o 
  -4  -1   4        3.27        4.66      0.73 o 
  -3  -1   4      433.34      451.72      4.69 o 
  -2  -1   4      173.91      199.97      2.75 o 
  -1  -1   4       61.55       62.19      1.39 o 
   0  -1   4      881.67     1020.72      5.57 o 
   1  -1   4      905.52     1036.33      7.34 o 
   2  -1   4        0.18        0.18      0.35 o 
   3  -1   4       38.69       44.43      1.39 o 
   4  -1   4      175.14      165.26      2.47 o 
   5  -1   4        1.12        1.12      0.31 o 
   6  -1   4        6.62        4.70      1.03 o 
   7  -1   4       34.49       32.05      2.06 o 
   8  -1   4        2.47        4.37      1.30 o 
   9  -1   4       25.42       29.52      2.40 o 
  10  -1   4       11.37       10.71      1.92 o 
  -8   0   4        0.20        0.77      0.77 o 
  -7   0   4       15.80       15.69      1.38 o 
  -6   0   4        8.11        7.83      1.05 o 
  -5   0   4        0.35        0.29      0.57 o 
  -4   0   4      149.48      143.49      2.71 o 
  -3   0   4        0.68        0.77      0.47 o 
  -2   0   4        6.89        7.00      0.63 o 
  -1   0   4      235.10      234.57      2.25 o 
   0   0   4       98.50       94.97      4.08 o 
   1   0   4        6.86       10.79      0.43 o 
   2   0   4     1237.29     1278.67      8.15 o 
   3   0   4       28.40       27.31      0.99 o 
   4   0   4        1.86        0.42      0.34 o 
   5   0   4       80.24       89.15      1.36 o 
   6   0   4       45.56       38.52      1.01 o 
   7   0   4       30.35       34.38      3.72 o 
   8   0   4       29.53       33.17      2.22 o 
   9   0   4        3.98        5.30      1.39 o 
  10   0   4        0.00       -0.48      1.01 o 
  -8   1   4        0.00        1.53      0.81 o 
  -7   1   4        2.90        1.83      1.24 o 
  -6   1   4        7.27        7.62      1.03 o 
  -5   1   4       10.18       10.49      2.48 o 
  -4   1   4       11.47       10.68      0.93 o 
  -3   1   4      256.23      244.03      3.21 o 
  -2   1   4       98.45       91.36      1.47 o 
  -1   1   4        6.05        6.68      0.47 o 
   0   1   4        0.39        1.61      0.42 o 
   1   1   4     1837.55     1999.23      8.91 o 
   2   1   4     1759.99     1886.75     14.01 o 
   3   1   4     1595.24     1791.60      8.21 o 
   4   1   4        2.55        1.82      0.42 o 
   5   1   4      325.53      341.44      3.70 o 
   6   1   4       68.41       65.41      2.46 o 
   7   1   4       27.30       25.75      1.79 o 
   8   1   4        1.82        2.04      0.67 o 
   9   1   4        0.50       -0.82      0.92 o 
  10   1   4        3.60        2.23      1.40 o 
  -8   2   4        5.76        7.68      1.16 o 
  -7   2   4       12.88       14.27      1.34 o 
  -6   2   4        9.07        9.53      1.10 o 
  -5   2   4        1.84        1.77      0.66 o 
  -4   2   4       70.86       68.94      2.61 o 
  -3   2   4      188.45      182.00      2.18 o 
  -2   2   4      155.81      152.92      2.21 o 
  -1   2   4     1201.57     1304.03      6.67 o 
   0   2   4       74.04       96.14      1.26 o 
   1   2   4     2201.54     2421.87     13.28 o 
   2   2   4      173.76      178.17      1.66 o 
   3   2   4     2516.76     2961.21     12.72 o 
   4   2   4      268.07      260.27      3.88 o 
   5   2   4       64.17       69.48      2.23 o 
   6   2   4       34.40       36.72      1.87 o 
   7   2   4       84.74       85.72      2.92 o 
   8   2   4        1.86        1.66      0.95 o 
   9   2   4        5.89        5.56      1.46 o 
  -7   3   4        0.50        0.11      0.88 o 
  -6   3   4       11.63       14.05      1.24 o 
  -5   3   4       46.85       45.19      2.77 o 
  -4   3   4        5.19        7.27      0.98 o 
  -3   3   4      117.76      137.67      1.89 o 
  -2   3   4      193.03      200.55      2.15 o 
  -1   3   4      226.56      194.89      2.37 o 
   0   3   4        7.29        4.83      0.54 o 
   1   3   4      159.57      221.56      3.65 o 
   2   3   4       27.05       29.76      0.82 o 
   3   3   4      198.26      184.26      2.08 o 
   4   3   4      232.46      237.20      2.68 o 
   5   3   4      225.31      200.16      3.62 o 
   6   3   4      279.82      254.55      4.61 o 
   7   3   4       22.48       20.31      1.67 o 
   8   3   4       13.90       13.89      1.66 o 
  10   3   4       51.19       52.12      2.83 o 
  -7   4   4        1.55        2.64      1.40 o 
  -6   4   4        3.75        6.25      1.50 o 
  -5   4   4        9.11        7.99      1.45 o 
  -4   4   4       84.66       84.88      2.13 o 
  -3   4   4        0.11        0.31      0.77 o 
  -2   4   4      338.72      360.39      3.57 o 
  -1   4   4       84.27       72.15      1.34 o 
   0   4   4      264.94      284.86      4.85 o 
   1   4   4      681.90      665.19      7.72 o 
   2   4   4      290.84      318.73      4.97 o 
   3   4   4        0.81        3.09      0.39 o 
   4   4   4       13.07        9.67      1.06 o 
   5   4   4      177.99      167.53      3.82 o 
   6   4   4       10.67        9.50      1.09 o 
   7   4   4        4.01        3.53      0.96 o 
   8   4   4       72.02       61.09      2.67 o 
   9   4   4       12.72       12.77      1.65 o 
  10   4   4       13.50       13.28      1.71 o 
  -7   5   4        6.15        5.74      1.74 o 
  -6   5   4        0.00       -1.08      1.08 o 
  -5   5   4        5.61        6.59      1.58 o 
  -4   5   4        0.44        0.33      1.00 o 
  -3   5   4        1.82        1.62      1.00 o 
  -2   5   4       21.01       19.99      1.78 o 
  -1   5   4       25.86       19.51      1.64 o 
   0   5   4       10.07        9.70      1.16 o 
   1   5   4        2.06        2.69      0.77 o 
   2   5   4        6.84       10.55      1.19 o 
   3   5   4      455.92      437.23      6.55 o 
   4   5   4       21.32       20.58      1.57 o 
   5   5   4        2.69        1.80      0.84 o 
   6   5   4      236.84      231.36      3.36 o 
   7   5   4        0.12       -0.29      0.86 o 
   8   5   4       79.82       75.63      3.06 o 
   9   5   4        0.25       -0.75      0.75 o 
  -6   6   4        2.59        4.88      1.67 o 
  -5   6   4       14.45       18.84      2.29 o 
  -4   6   4        2.73        4.95      1.48 o 
  -3   6   4       10.12       11.95      1.71 o 
  -2   6   4       55.27       58.16      2.87 o 
  -1   6   4        1.11        0.35      0.87 o 
   0   6   4        0.35        2.93      0.98 o 
   1   6   4        0.21        0.01      0.72 o 
   2   6   4      166.64      168.81      4.28 o 
   3   6   4       58.63       66.40      2.79 o 
   4   6   4        9.49        7.47      1.24 o 
   5   6   4       10.75        9.85      1.47 o 
   6   6   4      102.17       97.01      3.56 o 
   7   6   4        3.08        3.61      1.09 o 
  -5   7   4        0.02       -0.12      1.14 o 
  -4   7   4       26.64       23.60      2.44 o 
  -3   7   4        0.65        3.10      1.32 o 
  -2   7   4       11.33        8.24      1.60 o 
  -1   7   4        0.24        0.12      0.85 o 
   0   7   4       49.55       47.41      2.64 o 
   1   7   4       18.21       12.45      1.60 o 
   2   7   4       18.72       18.38      1.80 o 
   3   7   4       55.14       55.12      2.74 o 
   4   7   4       48.65       45.86      2.58 o 
   5   7   4        0.09       -0.71      0.71 o 
   6   7   4        3.73        2.28      1.00 o 
   7   7   4       13.07       11.91      1.61 o 
   8   7   4        5.80        4.79      1.15 o 
  -5   8   4        5.11        5.30      1.86 o 
  -4   8   4        0.77       -0.16      1.30 o 
  -3   8   4        2.17        2.25      1.42 o 
  -2   8   4        8.84        7.65      1.69 o 
  -1   8   4        0.24        0.43      0.96 o 
   0   8   4       38.02       34.15      2.46 o 
   1   8   4        0.85        1.39      1.09 o 
   2   8   4       44.11       44.81      2.67 o 
   3   8   4       19.48       18.22      1.98 o 
   4   8   4       26.70       33.46      2.40 o 
   5   8   4        1.35        1.72      1.07 o 
   6   8   4       10.51       11.10      1.77 o 
   7   8   4        0.13        1.42      0.98 o 
  -3   9   4       13.31       13.93      2.26 o 
  -2   9   4        2.01       -1.15      1.15 o 
  -1   9   4        6.60        7.10      1.72 o 
   0   9   4        2.09        1.71      1.35 o 
   1   9   4        9.28        8.20      1.55 o 
   2   9   4       28.97       29.32      2.56 o 
   3   9   4        5.22        7.37      1.64 o 
   4   9   4        4.99        4.84      1.36 o 
   5   9   4        2.44        5.00      1.34 o 
   6   9   4        1.88        2.49      1.13 o 
  -1  10   4       12.48       15.01      2.25 o 
   0  10   4        8.33        9.00      1.89 o 
   1  10   4        6.37        7.12      1.80 o 
   2  10   4        0.48        0.13      1.08 o 
   3  10   4        9.64       15.28      2.06 o 
   4  10   4       14.47       13.89      2.07 o 
  -1  -8   5        0.69        1.79      0.97 o 
   0  -8   5        6.02        7.68      1.45 o 
   1  -8   5        6.32        8.02      1.42 o 
   2  -8   5        3.99        7.11      1.33 o 
   3  -8   5        9.44       12.18      1.74 o 
   4  -8   5        9.57        9.79      1.71 o 
  -3  -7   5        2.30        2.88      1.17 o 
  -2  -7   5        0.08        2.00      0.99 o 
  -1  -7   5        8.53       11.78      1.75 o 
   0  -7   5        0.18        1.35      0.92 o 
   1  -7   5        4.87        7.56      1.48 o 
   2  -7   5        2.45        3.43      1.10 o 
   3  -7   5        3.75        3.79      1.20 o 
   4  -7   5       17.34       19.77      2.13 o 
   5  -7   5        0.07        0.47      0.93 o 
   6  -7   5       10.09       17.31      2.14 o 
  -4  -6   5       10.74       12.93      1.92 o 
  -3  -6   5        1.47        1.45      0.99 o 
  -2  -6   5       15.88       17.57      2.03 o 
  -1  -6   5       34.42       32.58      2.32 o 
   0  -6   5        4.21        4.20      1.21 o 
   1  -6   5       31.41       38.98      2.50 o 
   2  -6   5        4.75        1.48      0.91 o 
   3  -6   5       50.32       51.47      2.77 o 
   4  -6   5        5.33        3.04      1.13 o 
   5  -6   5       17.54       17.11      1.90 o 
   6  -6   5        1.63        0.89      1.08 o 
   7  -6   5        4.41        8.18      1.64 o 
  -5  -5   5        1.04        3.63      1.32 o 
  -4  -5   5       14.69       20.04      2.24 o 
  -3  -5   5        0.91        0.04      0.95 o 
  -2  -5   5       18.39       16.53      1.96 o 
  -1  -5   5       11.51       10.12      1.60 o 
   0  -5   5       10.55       10.18      1.54 o 
   1  -5   5      124.82      130.86      4.14 o 
   2  -5   5       10.58       13.47      1.64 o 
   3  -5   5        0.55        0.54      0.95 o 
   4  -5   5       94.91       84.15      3.35 o 
   5  -5   5       21.62       22.83      2.08 o 
   6  -5   5       14.30       18.93      2.05 o 
   7  -5   5        0.07        0.40      0.90 o 
   8  -5   5       10.01        9.67      1.82 o 
  -6  -4   5        5.06        8.03      1.70 o 
  -5  -4   5        7.94        8.32      1.69 o 
  -4  -4   5       23.48       20.47      2.21 o 
  -3  -4   5       16.80       15.52      1.92 o 
  -2  -4   5       50.42       50.61      2.73 o 
  -1  -4   5        1.31        0.35      0.86 o 
   0  -4   5      103.63       94.96      3.31 o 
   1  -4   5       40.13       41.14      2.32 o 
   2  -4   5       58.98       44.80      2.38 o 
   3  -4   5      218.23      204.15      4.87 o 
   4  -4   5        0.84       -0.71      0.71 o 
   5  -4   5       20.09       18.79      1.83 o 
   6  -4   5        8.80        7.88      1.44 o 
   7  -4   5        9.67       14.21      1.89 o 
   8  -4   5        1.07        0.67      0.96 o 
   9  -4   5        2.23        0.71      1.21 o 
  -6  -3   5        3.77        4.59      1.14 o 
  -5  -3   5        3.88        7.30      1.09 o 
  -4  -3   5        0.01        0.14      1.11 o 
  -3  -3   5       11.92       13.28      1.75 o 
  -2  -3   5      153.89      157.25      4.40 o 
  -1  -3   5        2.05        0.75      0.90 o 
   0  -3   5      116.53      118.72      3.56 o 
   1  -3   5      120.13      117.63      3.50 o 
   2  -3   5       71.95       68.44      2.65 o 
   3  -3   5      293.81      288.11      5.51 o 
   4  -3   5        1.20        1.91      0.93 o 
   5  -3   5      129.19      130.79      3.87 o 
   6  -3   5        0.16        0.50      0.85 o 
   7  -3   5        0.05       -0.51      0.77 o 
   8  -3   5       13.36       17.26      2.08 o 
   9  -3   5        8.10       10.30      1.82 o 
  -7  -2   5        6.45        7.09      1.63 o 
  -6  -2   5        0.00        0.37      0.69 o 
  -5  -2   5       12.81       14.38      1.71 o 
  -4  -2   5        2.47        2.17      0.67 o 
  -3  -2   5       76.14       67.27      1.97 o 
  -2  -2   5       30.83       29.79      1.26 o 
  -1  -2   5        2.68        1.97      0.94 o 
   0  -2   5      384.69      373.57      6.09 o 
   1  -2   5        3.45        6.65      1.05 o 
   2  -2   5        6.19       10.74      1.20 o 
   3  -2   5        3.21        3.48      0.87 o 
   4  -2   5        0.99        3.05      0.68 o 
   5  -2   5      317.33      300.91      5.67 o 
   6  -2   5       33.27       27.43      1.96 o 
   7  -2   5        0.03        0.09      0.75 o 
   8  -2   5        0.98        0.50      0.96 o 
   9  -2   5        3.58        2.40      1.34 o 
  10  -2   5        0.10       -0.55      1.18 o 
  -7  -1   5        0.41        1.45      1.52 o 
  -6  -1   5        3.15        2.05      0.85 o 
  -5  -1   5        8.34        8.08      1.02 o 
  -4  -1   5       29.99       26.80      1.42 o 
  -3  -1   5       36.77       36.47      1.43 o 
  -2  -1   5      185.79      186.00      2.82 o 
  -1  -1   5      157.27      166.14      2.45 o 
   0  -1   5      158.70      180.01      2.01 o 
   1  -1   5        0.02        0.97      0.48 o 
   2  -1   5      854.11      931.17      7.23 o 
   3  -1   5       44.44       44.72      1.42 o 
   4  -1   5      211.16      213.82      3.08 o 
   5  -1   5        4.06        2.49      0.60 o 
   6  -1   5        5.77        2.93      0.66 o 
   7  -1   5      140.64      142.10      4.17 o 
   8  -1   5       10.86       12.94      1.77 o 
   9  -1   5        0.99        1.66      1.34 o 
  10  -1   5        0.69        0.00      1.12 o 
  -7   0   5        0.85        1.03      0.75 o 
  -6   0   5       14.82       14.56      1.33 o 
  -5   0   5        4.31        5.21      0.90 o 
  -4   0   5       21.28       21.74      1.28 o 
  -3   0   5        0.74        0.37      0.46 o 
  -2   0   5        0.36        1.94      0.49 o 
  -1   0   5       33.44       39.01      1.44 o 
   0   0   5       13.07       16.18      0.66 o 
   1   0   5      197.64      207.75      1.88 o 
   2   0   5       71.68       84.74      1.89 o 
   3   0   5        3.82        2.83      0.49 o 
   4   0   5      164.84      158.76      2.52 o 
   5   0   5       10.38       11.26      0.85 o 
   6   0   5       25.26       30.54      1.25 o 
   7   0   5        3.88        2.98      1.03 o 
   8   0   5       21.00       21.49      2.05 o 
   9   0   5       21.64       21.06      2.17 o 
  10   0   5        2.53        4.85      1.43 o 
  -7   1   5        5.42        5.45      1.02 o 
  -6   1   5        7.44        7.37      1.05 o 
  -5   1   5       41.01       38.03      1.70 o 
  -4   1   5       12.60       13.45      2.88 o 
  -3   1   5       65.47       69.03      1.84 o 
  -2   1   5       41.35       38.97      1.12 o 
  -1   1   5      166.30      156.73      1.94 o 
   0   1   5      385.45      411.31      3.15 o 
   1   1   5       20.94       24.42      0.71 o 
   2   1   5      172.72      187.00      1.73 o 
   3   1   5      100.06      116.74      1.99 o 
   4   1   5       41.79       32.10      0.77 o 
   5   1   5      160.63      164.79      2.65 o 
   6   1   5       32.71       29.13      1.22 o 
   7   1   5        0.17        0.45      0.71 o 
   8   1   5       20.32       24.46      1.97 o 
   9   1   5        1.41        0.85      1.04 o 
  10   1   5        7.50       10.38      1.82 o 
  -7   2   5        0.08       -0.35      1.28 o 
  -6   2   5        9.14        8.14      1.05 o 
  -5   2   5        3.87        5.75      1.71 o 
  -4   2   5        0.10       -0.19      0.52 o 
  -3   2   5        3.10        5.22      0.60 o 
  -2   2   5      174.63      183.40      2.24 o 
  -1   2   5        1.79        4.36      0.48 o 
   0   2   5       12.01       13.01      0.62 o 
   1   2   5      320.36      390.83      2.87 o 
   2   2   5      829.25      880.12      4.88 o 
   3   2   5        2.59        6.09      0.99 o 
   4   2   5       35.14       39.99      0.92 o 
   5   2   5       53.31       46.07      1.40 o 
   6   2   5        6.49        7.22      0.85 o 
   7   2   5        3.12        2.94      0.98 o 
   8   2   5        0.02        0.28      0.80 o 
   9   2   5        6.76        6.72      1.42 o 
  10   2   5        0.22        0.07      1.14 o 
  -7   3   5        0.03        0.50      0.87 o 
  -6   3   5        0.00        0.14      1.73 o 
  -5   3   5        4.98        6.13      2.11 o 
  -4   3   5        3.34        3.62      0.75 o 
  -3   3   5       70.28       67.56      1.87 o 
  -2   3   5       33.59       39.13      1.12 o 
  -1   3   5      504.08      524.16      3.81 o 
   0   3   5      102.39      102.51      1.42 o 
   1   3   5       19.42       23.24      0.73 o 
   2   3   5      278.10      282.51      2.29 o 
   3   3   5      425.43      386.62      3.29 o 
   4   3   5        6.34        5.07      0.71 o 
   5   3   5       20.66       19.07      0.90 o 
   6   3   5       39.88       32.70      1.72 o 
   7   3   5        8.30        9.36      1.23 o 
   8   3   5       22.19       19.43      1.81 o 
   9   3   5       35.06       37.38      2.45 o 
  -7   4   5        2.06        4.40      1.51 o 
  -6   4   5        1.15        3.59      1.17 o 
  -5   4   5       25.02       24.75      2.26 o 
  -4   4   5        0.21       -0.66      0.84 o 
  -3   4   5      251.27      252.90      5.69 o 
  -2   4   5        6.55        5.68      0.75 o 
  -1   4   5      806.62      871.85     16.42 o 
   0   4   5       14.13       13.40      2.14 o 
   1   4   5        0.98        1.13      0.65 o 
   2   4   5      598.83      661.97      7.88 o 
   3   4   5        0.01       -0.24      0.46 o 
   4   4   5      106.41      102.85      1.72 o 
   5   4   5       47.62       40.41      1.27 o 
   6   4   5       51.06       54.67      1.60 o 
   7   4   5       21.41       18.25      1.59 o 
   9   4   5       22.17       21.82      1.77 o 
  10   4   5        3.60        7.07      1.28 o 
  -6   5   5        9.16       13.96      2.01 o 
  -5   5   5        5.96        4.86      1.40 o 
  -4   5   5        0.50        1.83      1.11 o 
  -3   5   5        0.85        1.86      1.08 o 
  -2   5   5       22.36       19.49      1.58 o 
  -1   5   5       40.88       34.80      3.56 o 
   0   5   5       40.66       36.86      2.08 o 
   1   5   5      309.67      298.03      5.40 o 
   2   5   5      129.49      121.91      3.40 o 
   3   5   5      155.26      169.53      4.02 o 
   4   5   5      445.12      445.18      6.77 o 
   5   5   5       34.89       36.31      2.16 o 
   6   5   5      461.71      456.51      7.30 o 
   7   5   5      228.50      218.29      5.06 o 
  -6   6   5        3.56        6.33      1.56 o 
  -5   6   5       30.85       33.24      2.57 o 
  -4   6   5       70.03       66.22      3.37 o 
  -3   6   5       19.15       19.16      2.12 o 
  -2   6   5        8.18       11.69      1.70 o 
  -1   6   5       35.71       38.65      2.43 o 
   0   6   5        3.00        1.08      0.88 o 
   1   6   5      165.27      161.29      4.24 o 
   2   6   5        9.01       10.30      1.42 o 
   3   6   5      102.31       94.65      3.34 o 
   4   6   5      327.20      308.56      6.04 o 
   5   6   5      107.07      101.27      3.53 o 
   6   6   5       19.34       22.47      2.00 o 
   7   6   5        3.37        8.39      1.32 o 
   8   6   5        0.85        1.86      0.85 o 
   9   6   5        5.26        5.19      1.13 o 
  -5   7   5        1.16       -1.03      1.03 o 
  -4   7   5        0.02        1.34      1.02 o 
  -3   7   5       21.81       26.22      2.42 o 
  -2   7   5       42.87       46.44      2.90 o 
  -1   7   5       55.05       59.06      3.11 o 
   0   7   5      102.19      101.87      3.79 o 
   1   7   5        0.70       -0.46      0.95 o 
   2   7   5      381.29      383.68      7.26 o 
   3   7   5        0.18       -0.79      0.87 o 
   4   7   5       68.12       75.15      3.24 o 
   5   7   5        4.55        3.44      1.08 o 
   6   7   5        0.30        0.69      0.87 o 
   7   7   5        0.49        0.03      0.84 o 
   8   7   5        2.82        5.62      1.29 o 
  -4   8   5        4.35        4.51      1.74 o 
  -3   8   5        0.78        4.51      1.31 o 
  -2   8   5       27.33       29.60      2.48 o 
  -1   8   5       38.60       41.88      2.76 o 
   0   8   5      125.36      122.43      4.42 o 
   1   8   5       52.88       51.70      2.96 o 
   2   8   5        4.31        1.20      1.12 o 
   3   8   5        0.04       -0.69      0.85 o 
   4   8   5       59.42       54.56      3.02 o 
   5   8   5        1.67        1.86      1.14 o 
   6   8   5        6.27        7.55      1.50 o 
   7   8   5        5.49        7.51      1.58 o 
  -3   9   5        0.45       -0.05      1.49 o 
  -2   9   5        4.27        2.19      1.24 o 
  -1   9   5        0.11        2.35      1.11 o 
   0   9   5        0.11        0.03      1.04 o 
   1   9   5       27.09       28.82      2.55 o 
   2   9   5        8.95        8.65      1.66 o 
   3   9   5       37.10       36.98      2.66 o 
   4   9   5        0.23        0.00      0.93 o 
   5   9   5        0.08        0.31      0.98 o 
   6   9   5        9.38       15.11      2.02 o 
  -1  10   5        1.62        2.62      1.46 o 
   0  10   5        1.79        1.36      1.07 o 
   1  10   5        0.00        0.36      1.05 o 
   2  10   5        0.11       -0.28      0.92 o 
   3  10   5       14.21       21.37      2.40 o 
   4  10   5        4.29        7.19      1.61 o 
  -2  -7   6        2.89        3.61      1.08 o 
  -1  -7   6        6.15        9.63      1.61 o 
   0  -7   6        3.22        4.51      1.18 o 
   1  -7   6        8.43       11.92      1.79 o 
   2  -7   6       14.69       18.94      2.17 o 
   3  -7   6        0.93        0.70      0.98 o 
   4  -7   6        2.69        5.65      1.29 o 
   5  -7   6       15.57       16.15      2.12 o 
  -3  -6   6        5.32        6.40      1.29 o 
  -2  -6   6        0.11        3.56      1.13 o 
  -1  -6   6        6.13        9.61      1.65 o 
   0  -6   6       15.42       18.80      2.08 o 
   1  -6   6       10.08       13.08      1.76 o 
   2  -6   6        3.80        6.56      1.40 o 
   3  -6   6       10.61        9.34      1.60 o 
   4  -6   6       16.16       17.30      1.94 o 
   5  -6   6       10.09       12.88      1.85 o 
   6  -6   6        0.63        2.78      1.24 o 
  -3  -5   6        0.66        1.61      0.97 o 
  -2  -5   6        0.04        0.98      0.91 o 
  -1  -5   6        7.04        9.35      1.56 o 
   0  -5   6       13.60       14.47      1.83 o 
   1  -5   6       15.10       17.31      1.92 o 
   2  -5   6       39.37       33.73      2.30 o 
   3  -5   6       10.21       10.42      1.59 o 
   4  -5   6       16.73       16.82      1.86 o 
   5  -5   6       37.32       38.47      2.45 o 
   6  -5   6       10.70       14.17      1.89 o 
   7  -5   6        5.39        6.55      1.50 o 
  -5  -4   6        0.15       -0.27      1.19 o 
  -4  -4   6        0.13        0.55      1.29 o 
  -3  -4   6       41.58       39.22      2.85 o 
  -2  -4   6        5.72        4.86      1.40 o 
  -1  -4   6       71.79       66.04      3.13 o 
   0  -4   6        0.09        0.94      0.89 o 
   1  -4   6       74.89       68.18      3.07 o 
   2  -4   6       12.22       11.19      1.55 o 
   3  -4   6        2.02        1.07      0.82 o 
   4  -4   6        0.35        0.40      0.73 o 
   5  -4   6       10.46       12.24      1.61 o 
   6  -4   6        1.67        1.74      1.03 o 
   7  -4   6       15.58       17.00      2.04 o 
   8  -4   6        7.69        5.83      1.42 o 
  -6  -3   6        0.34       -1.09      1.28 o 
  -5  -3   6        0.45        0.92      1.40 o 
  -4  -3   6       13.07       13.41      1.99 o 
  -3  -3   6        0.04        0.15      0.92 o 
  -2  -3   6       21.43       21.78      2.11 o 
  -1  -3   6       85.19       79.86      3.31 o 
   0  -3   6       73.88       71.62      2.99 o 
   1  -3   6       44.48       38.99      2.31 o 
   2  -3   6      112.69      122.71      3.81 o 
   3  -3   6        0.52       -0.66      0.66 o 
   4  -3   6      191.73      172.38      4.50 o 
   5  -3   6        0.28        0.94      0.87 o 
   6  -3   6       17.60       18.30      1.90 o 
   7  -3   6        0.67        1.26      1.04 o 
   8  -3   6       64.21       63.06      3.19 o 
   9  -3   6       10.26       13.00      1.97 o 
  -6  -2   6        0.49        1.21      0.76 o 
  -5  -2   6        0.02       -0.27      0.64 o 
  -4  -2   6       28.32       30.78      1.62 o 
  -3  -2   6        6.95        9.03      0.97 o 
  -2  -2   6      113.77       94.44      2.24 o 
  -1  -2   6       26.54       24.31      2.03 o 
   0  -2   6        6.62        9.17      1.36 o 
   1  -2   6       81.16       76.68      2.87 o 
   2  -2   6       12.46       17.32      1.59 o 
   3  -2   6      124.07      124.21      3.59 o 
   4  -2   6       71.29       62.24      1.96 o 
   5  -2   6      180.20      171.40      3.20 o 
   6  -2   6        4.47        2.32      0.99 o 
   7  -2   6        4.80        3.95      1.21 o 
   8  -2   6       45.88       40.09      2.63 o 
   9  -2   6        0.01        1.46      1.24 o 
  -6  -1   6        1.74        2.90      1.37 o 
  -5  -1   6        0.03       -0.29      0.65 o 
  -4  -1   6        3.76        5.00      0.87 o 
  -3  -1   6       55.32       55.29      1.85 o 
  -2  -1   6       49.09       43.46      1.50 o 
  -1  -1   6       58.72       57.46      1.56 o 
   0  -1   6       96.40       87.71      1.52 o 
   1  -1   6      291.54      279.63      3.86 o 
   2  -1   6       24.40       25.39      1.25 o 
   3  -1   6      225.12      234.87      4.98 o 
   4  -1   6      326.08      323.95      4.49 o 
   5  -1   6       69.57       69.48      1.98 o 
   6  -1   6      199.51      205.05      5.81 o 
   7  -1   6       82.92       75.99      3.23 o 
   8  -1   6       25.33       27.76      2.40 o 
   9  -1   6        4.87        4.84      1.43 o 
  10  -1   6        2.31        2.20      1.40 o 
  -6   0   6        2.05        2.79      0.92 o 
  -5   0   6        5.89        5.44      1.01 o 
  -4   0   6       15.67       14.92      1.34 o 
  -3   0   6        0.01       -0.46      0.55 o 
  -2   0   6        6.68        8.19      0.79 o 
  -1   0   6       99.11       93.79      1.67 o 
   0   0   6       65.37       62.56      1.26 o 
   1   0   6       62.45       51.25      1.57 o 
   2   0   6       19.95       21.93      1.08 o 
   3   0   6      311.10      287.41      8.33 o 
   4   0   6        1.67        1.49      0.53 o 
   5   0   6       17.97       16.21      1.06 o 
   6   0   6       54.17       47.81      1.66 o 
   7   0   6        5.15        6.25      1.29 o 
   8   0   6       40.23       44.67      2.57 o 
   9   0   6       40.19       41.56      2.77 o 
  10   0   6        5.26        6.06      1.52 o 
  -6   1   6        6.77        7.89      1.38 o 
  -5   1   6        6.15        5.90      0.97 o 
  -4   1   6       52.02       45.76      2.06 o 
  -3   1   6        4.39        3.61      0.73 o 
  -2   1   6      284.27      269.62      3.00 o 
  -1   1   6        7.75       10.27      0.68 o 
   0   1   6        9.24        9.05      0.59 o 
   1   1   6      150.10      154.98      3.92 o 
   2   1   6       61.67       57.27      1.53 o 
   3   1   6       99.66       89.67      1.90 o 
   4   1   6        7.15        7.21      0.73 o 
   5   1   6      110.10      113.84      6.17 o 
   6   1   6       45.87       42.64      1.51 o 
   7   1   6       23.37       27.16      1.31 o 
   8   1   6       13.56       18.44      1.92 o 
   9   1   6        1.16        2.39      1.17 o 
  10   1   6        0.04        0.18      1.12 o 
  -6   2   6        3.89        4.36      1.40 o 
  -5   2   6        0.00       -0.06      1.25 o 
  -4   2   6        0.25        0.28      0.56 o 
  -3   2   6        0.66        0.40      0.46 o 
  -2   2   6        0.24        0.28      0.38 o 
  -1   2   6        6.75        9.73      0.67 o 
   0   2   6      557.64      579.32      4.16 o 
   1   2   6       29.45       25.11      1.01 o 
   2   2   6      180.98      181.41      1.94 o 
   3   2   6       18.64       27.33      0.77 o 
   4   2   6       26.01       23.08      2.45 o 
   5   2   6      117.54      113.36      2.29 o 
   6   2   6       39.73       37.00      1.41 o 
   7   2   6       41.01       40.69      1.58 o 
   8   2   6        1.08        1.26      1.02 o 
   9   2   6        0.02        1.77      1.10 o 
  10   2   6        0.28       -0.93      0.93 o 
  -6   3   6        1.99        2.90      1.29 o 
  -5   3   6       10.56       13.73      1.84 o 
  -4   3   6        1.91        3.36      1.20 o 
  -3   3   6        0.34        0.28      0.76 o 
  -2   3   6        5.91        5.86      0.80 o 
  -1   3   6        9.36        9.77      1.60 o 
   0   3   6       21.61       19.41      0.80 o 
   1   3   6      485.32      535.00      5.37 o 
   2   3   6       28.24       31.79      0.85 o 
   3   3   6       56.38       51.56      1.20 o 
   4   3   6        3.02        3.30      0.41 o 
   5   3   6       16.33       16.99      0.84 o 
   6   3   6       14.24       17.31      2.84 o 
   7   3   6        6.68        8.68      0.91 o 
   8   3   6        2.08        2.03      0.98 o 
   9   3   6        4.79        5.57      1.32 o 
  10   3   6        0.21       -1.04      1.04 o 
  -6   4   6        0.08        0.67      1.05 o 
  -5   4   6        0.01        0.42      0.92 o 
  -4   4   6        5.40        6.15      1.46 o 
  -3   4   6       32.05       29.23      2.21 o 
  -2   4   6       32.17       35.48      1.52 o 
  -1   4   6       20.83       22.58      1.25 o 
   0   4   6       24.58       30.03      1.36 o 
   1   4   6        1.06        1.29      0.50 o 
   2   4   6       45.56       41.72      1.49 o 
   3   4   6      416.99      432.10      4.73 o 
   4   4   6       16.74       15.84      1.32 o 
   5   4   6        0.51        1.64      0.64 o 
   6   4   6       18.16       17.42      1.47 o 
   8   4   6        3.81        5.81      0.84 o 
   9   4   6        0.09        0.29      0.98 o 
  -5   5   6        0.15       -0.60      0.92 o 
  -4   5   6        0.03       -0.63      0.90 o 
  -3   5   6       37.51       35.53      2.48 o 
  -2   5   6        4.32        4.74      1.26 o 
  -1   5   6       35.05       37.31      1.59 o 
   0   5   6        0.54       -0.14      0.87 o 
   1   5   6        4.97        4.02      0.93 o 
   2   5   6        1.93        1.54      0.79 o 
   3   5   6       18.65       19.01      1.57 o 
   4   5   6       64.58       61.75      2.59 o 
   5   5   6      662.39      636.90      8.61 o 
   6   5   6       11.98       12.41      1.50 o 
   7   5   6        6.09        7.19      1.29 o 
  -5   6   6       17.57       16.77      2.20 o 
  -4   6   6       20.19       24.05      2.45 o 
  -3   6   6       33.16       36.66      2.68 o 
  -2   6   6       40.19       35.67      2.56 o 
  -1   6   6       17.03       17.89      1.29 o 
   0   6   6        3.19        3.19      1.10 o 
   1   6   6        8.77        6.59      1.30 o 
   2   6   6        7.92        7.05      1.29 o 
   3   6   6      191.15      178.60      4.59 o 
   4   6   6       28.10       28.39      2.15 o 
   5   6   6        5.77        5.39      1.22 o 
   6   6   6       39.50       38.71      2.35 o 
   7   6   6        2.13        1.30      0.99 o 
   8   6   6        0.22        0.34      0.89 o 
  -4   7   6        0.05       -0.82      0.82 o 
  -3   7   6       11.21        8.14      1.79 o 
  -2   7   6       89.51       95.53      4.10 o 
  -1   7   6        3.98        4.03      1.47 o 
   0   7   6      161.60      149.76      4.72 o 
   1   7   6      121.73      133.88      4.40 o 
   2   7   6      190.25      189.63      5.09 o 
   3   7   6      315.99      312.58      6.61 o 
   4   7   6       34.61       34.45      2.38 o 
   5   7   6        0.25        0.79      1.00 o 
   6   7   6        0.55        0.40      0.92 o 
   7   7   6        1.79        2.10      1.00 o 
   8   7   6        0.00       -0.78      0.78 o 
  -3   8   6       14.56       15.47      2.18 o 
  -2   8   6       16.93       13.96      1.99 o 
  -1   8   6       73.43       73.23      3.66 o 
   0   8   6        0.64        1.19      1.04 o 
   1   8   6       28.96       29.78      2.45 o 
   2   8   6        3.40        2.79      1.24 o 
   3   8   6        9.18       12.16      1.77 o 
   4   8   6        0.87        0.61      1.00 o 
   5   8   6       22.33       28.23      2.31 o 
   6   8   6        0.95        0.29      0.92 o 
   7   8   6        0.75        1.45      0.99 o 
  -2   9   6       14.49       18.74      2.39 o 
  -1   9   6        1.31        4.09      1.35 o 
   0   9   6       30.36       33.72      2.62 o 
   1   9   6        4.53        6.56      1.58 o 
   2   9   6       27.86       31.72      2.56 o 
   3   9   6        0.60        0.56      1.03 o 
   4   9   6        3.21        5.61      1.50 o 
   5   9   6        0.69        0.09      0.96 o 
   6   9   6        5.76        3.80      1.37 o 
   1  10   6        3.88        4.16      1.50 o 
   2  10   6       14.33       20.95      2.38 o 
   3  10   6        5.54       11.22      1.89 o 
   1  -7   7        0.85        2.12      0.96 o 
   2  -7   7        9.07        8.22      1.57 o 
   3  -7   7        8.16        9.77      1.81 o 
  -2  -6   7        3.92        8.48      1.55 o 
  -1  -6   7        1.22        1.32      0.70 o 
   0  -6   7        2.97        7.61      1.47 o 
   1  -6   7        3.09        5.92      1.29 o 
   2  -6   7        3.69        3.89      1.19 o 
   3  -6   7        9.60       13.48      1.86 o 
   4  -6   7        0.72        3.17      1.10 o 
   5  -6   7        1.06        2.35      1.18 o 
  -3  -5   7        3.83        6.90      1.48 o 
  -2  -5   7        4.48        7.92      1.45 o 
  -1  -5   7        0.14        1.38      0.82 o 
   0  -5   7       11.46       14.92      1.87 o 
   1  -5   7        6.95        8.00      1.50 o 
   2  -5   7       14.12       17.41      1.90 o 
   3  -5   7       45.13       45.31      2.74 o 
   4  -5   7        0.15        1.09      0.97 o 
   5  -5   7       38.59       43.48      2.68 o 
   6  -5   7        1.76        2.92      1.03 o 
   7  -5   7        0.92        3.24      1.34 o 
  -4  -4   7        0.18        0.89      1.26 o 
  -3  -4   7        4.75        6.74      1.86 o 
  -2  -4   7        8.48        8.66      1.82 o 
  -1  -4   7       13.61       13.65      1.93 o 
   0  -4   7       19.18       18.52      2.04 o 
   1  -4   7       28.24       18.61      2.08 o 
   2  -4   7        2.38        3.10      1.25 o 
   3  -4   7       11.03        8.26      1.52 o 
   4  -4   7       49.03       49.69      2.78 o 
   5  -4   7       10.86        9.63      1.55 o 
   6  -4   7        1.51        0.84      1.00 o 
   7  -4   7        7.36       10.30      1.72 o 
   8  -4   7        3.69        1.61      1.16 o 
  -5  -3   7        0.29        4.88      1.73 o 
  -4  -3   7        0.73        2.81      1.37 o 
  -3  -3   7        0.89        0.80      1.13 o 
  -2  -3   7        8.70        7.21      1.58 o 
  -1  -3   7       21.46       15.78      1.92 o 
   0  -3   7       42.60       40.65      2.50 o 
   1  -3   7       91.11       94.37      3.64 o 
   2  -3   7       35.24       31.76      2.26 o 
   3  -3   7        3.11        1.95      1.03 o 
   4  -3   7       13.84       11.69      1.59 o 
   5  -3   7        0.23        0.25      0.76 o 
   6  -3   7       90.33       87.23      3.66 o 
   7  -3   7       30.69       29.23      2.42 o 
   8  -3   7        9.86       10.93      1.93 o 
  -5  -2   7        0.59        0.80      1.44 o 
  -4  -2   7        0.14        0.83      1.11 o 
  -3  -2   7       50.44       48.06      2.91 o 
  -2  -2   7        2.39        1.47      1.13 o 
  -1  -2   7       79.65       72.32      3.20 o 
   0  -2   7        8.43        9.48      1.45 o 
   1  -2   7        0.21       -0.20      0.75 o 
   2  -2   7       37.01       35.13      2.20 o 
   3  -2   7      197.74      187.28      4.72 o 
   4  -2   7       41.74       40.33      1.77 o 
   5  -2   7       46.66       40.11      1.77 o 
   6  -2   7      196.40      188.31      5.02 o 
   7  -2   7       10.84       10.47      1.71 o 
   8  -2   7       19.85       18.21      2.13 o 
   9  -2   7        7.43        4.46      1.53 o 
  -5  -1   7        1.32        3.34      0.85 o 
  -4  -1   7        1.50        3.73      0.88 o 
  -3  -1   7       18.35       18.63      1.27 o 
  -2  -1   7       52.83       58.39      2.87 o 
  -1  -1   7       73.34       60.51      2.82 o 
   0  -1   7       46.31       40.95      2.27 o 
   1  -1   7       14.19       13.07      1.54 o 
   2  -1   7      215.68      209.74      5.31 o 
   3  -1   7       27.18       25.48      1.41 o 
   4  -1   7      543.73      539.84      5.91 o 
   5  -1   7      432.66      414.57      5.16 o 
   6  -1   7       92.07      100.35      2.60 o 
   7  -1   7        1.98        1.55      1.01 o 
   8  -1   7        0.01        0.03      0.97 o 
   9  -1   7        1.59        1.08      1.16 o 
  -6   0   7        2.37        1.60      0.86 o 
  -5   0   7       11.99       13.12      1.32 o 
  -4   0   7        0.01        0.13      0.60 o 
  -3   0   7       20.44       20.13      1.30 o 
  -2   0   7        1.83        2.11      0.71 o 
  -1   0   7       49.03       43.07      2.17 o 
   0   0   7       61.43       61.95      1.94 o 
   1   0   7       35.92       28.22      1.66 o 
   2   0   7      136.49      148.11      2.81 o 
   3   0   7       38.92       37.60      1.51 o 
   4   0   7       52.14       53.92      1.77 o 
   5   0   7       16.99       11.78      1.03 o 
   6   0   7        1.54        1.95      0.70 o 
   7   0   7       97.12       99.59      3.65 o 
   8   0   7        1.90        1.29      1.13 o 
   9   0   7        1.29        3.54      1.40 o 
  10   0   7        4.62        5.40      1.60 o 
  -6   1   7        1.49        3.53      0.91 o 
  -5   1   7        6.62        7.33      1.08 o 
  -4   1   7        5.60        7.68      1.59 o 
  -3   1   7       96.94       89.94      2.35 o 
  -2   1   7       32.87       32.78      1.22 o 
  -1   1   7      114.06      112.71      1.94 o 
   0   1   7      191.02      203.26      2.44 o 
   1   1   7       78.81       74.33      1.95 o 
   2   1   7      698.79      729.01      6.52 o 
   3   1   7       12.65       14.84      1.03 o 
   4   1   7       57.80       56.99      1.75 o 
   5   1   7        8.66        8.68      0.90 o 
   6   1   7        1.42        1.48      0.59 o 
   7   1   7       12.61       16.52      1.24 o 
   8   1   7        0.05       -0.30      0.78 o 
   9   1   7        0.19       -0.09      0.95 o 
  10   1   7        2.75        2.94      1.43 o 
  -6   2   7        2.13        3.61      1.24 o 
  -5   2   7        2.09        3.57      1.16 o 
  -4   2   7        4.34        5.79      1.02 o 
  -3   2   7       28.56       33.69      1.53 o 
  -2   2   7       33.24       30.10      1.19 o 
  -1   2   7      237.01      222.50      2.70 o 
   0   2   7       26.34       26.82      0.99 o 
   1   2   7       13.38       11.26      0.67 o 
   2   2   7        8.43       10.16      0.81 o 
   3   2   7        0.08        0.13      0.40 o 
   4   2   7      718.29      749.45      7.24 o 
   5   2   7       78.07       77.52      2.01 o 
   6   2   7       24.11       26.33      1.30 o 
   7   2   7        0.00       -0.39      0.49 o 
   8   2   7        2.17        1.21      0.94 o 
   9   2   7       21.09       26.54      2.17 o 
  10   2   7        0.69        1.44      1.22 o 
  -5   3   7        0.16        1.52      0.95 o 
  -4   3   7       14.59       11.75      1.68 o 
  -3   3   7        0.18       -0.13      0.81 o 
  -2   3   7        7.08        8.20      0.94 o 
  -1   3   7      130.54      133.34      5.19 o 
   0   3   7        0.37        0.59      0.88 o 
   1   3   7      214.78      201.09      3.13 o 
   2   3   7        1.26        1.90      0.53 o 
   3   3   7       20.91       16.82      1.72 o 
   4   3   7        8.58        8.83      1.44 o 
   5   3   7        5.64        4.84      0.92 o 
   6   3   7       41.69       40.59      1.53 o 
   7   3   7        0.96        2.44      0.67 o 
   8   3   7       32.98       37.98      2.24 o 
   9   3   7        0.16        1.55      0.99 o 
  10   3   7        2.11        0.59      1.06 o 
  -5   4   7        0.53        1.36      1.08 o 
  -4   4   7        6.46        5.24      1.51 o 
  -3   4   7        0.20       -0.79      0.79 o 
  -2   4   7        9.82       10.59      1.67 o 
  -1   4   7        1.22        0.77      0.62 o 
   0   4   7       30.57       32.86      1.51 o 
   1   4   7      322.54      341.51      8.40 o 
   2   4   7      132.74      122.47      2.50 o 
   3   4   7       76.00       69.21      5.06 o 
   4   4   7        0.96        0.97      0.51 o 
   5   4   7        0.58        0.70      0.93 o 
   6   4   7        1.86        1.22      0.98 o 
   7   4   7        3.69        6.13      1.33 o 
   8   4   7        9.36        9.23      1.51 o 
  -5   5   7        4.11        8.51      1.71 o 
  -4   5   7        0.70        1.08      1.11 o 
  -3   5   7        2.70        3.78      1.34 o 
  -2   5   7        3.61        2.75      1.20 o 
  -1   5   7       27.26       24.36      1.43 o 
   0   5   7        8.99        9.84      1.03 o 
   1   5   7       13.30       14.34      1.28 o 
   2   5   7        3.12        4.32      0.77 o 
   3   5   7      100.79      103.98      2.48 o 
   5   5   7        0.11       -0.03      0.75 o 
   7   5   7        1.84        1.96      0.89 o 
   8   5   7        3.24        4.27      1.01 o 
  -4   6   7        3.65        4.10      1.37 o 
  -3   6   7       12.15       12.50      1.90 o 
  -2   6   7        3.12        4.90      1.42 o 
  -1   6   7       11.04       13.64      1.22 o 
   0   6   7       17.04       12.44      1.35 o 
   1   6   7       26.49       26.04      1.50 o 
   2   6   7        0.56        0.98      0.92 o 
   3   6   7        0.04       -0.18      0.83 o 
   4   6   7        0.37        0.62      0.87 o 
   5   6   7        2.45        1.04      1.03 o 
   6   6   7       24.02       28.52      2.12 o 
  -3   7   7        0.70        1.38      1.10 o 
  -2   7   7        0.40        0.24      1.08 o 
  -1   7   7       50.71       48.96      3.03 o 
   0   7   7        4.37        4.03      0.89 o 
   1   7   7      119.21      117.18      4.14 o 
   2   7   7        0.65        0.50      0.92 o 
   3   7   7        0.63        0.49      0.97 o 
   4   7   7        2.49        1.35      1.11 o 
   5   7   7       49.40       48.30      2.80 o 
   6   7   7        7.77        9.63      1.56 o 
   7   7   7        0.77        2.56      1.09 o 
  -2   8   7        0.01        0.42      1.09 o 
  -1   8   7        6.00        7.84      1.67 o 
   0   8   7       14.91       14.03      1.91 o 
   1   8   7        0.03       -0.10      0.92 o 
   2   8   7        8.26        7.92      1.59 o 
   3   8   7        0.04       -0.54      0.86 o 
   4   8   7        0.35       -0.85      0.85 o 
   5   8   7        0.03        0.90      0.96 o 
   6   8   7       13.56       13.99      1.90 o 
   7   8   7        0.12        0.98      1.08 o 
  -1   9   7       13.90       14.64      2.19 o 
   0   9   7       12.16       11.73      2.01 o 
   1   9   7       19.14       19.43      2.26 o 
   2   9   7        2.53        3.26      1.39 o 
   3   9   7        8.49        7.39      1.61 o 
   4   9   7        0.80        1.87      1.12 o 
   5   9   7        2.86        4.31      1.54 o 
   1  -6   8       12.62       12.79      1.85 o 
   2  -6   8        1.55        2.45      1.06 o 
   3  -6   8        0.02        2.72      1.15 o 
  -1  -5   8        0.92        2.60      1.28 o 
   0  -5   8        1.24        0.29      1.19 o 
   1  -5   8       15.16       17.48      2.06 o 
   2  -5   8        3.17        6.35      1.41 o 
   4  -5   8        2.98        4.30      1.25 o 
   5  -5   8        0.61        2.37      0.93 o 
   6  -5   8        9.34       15.74      2.08 o 
  -3  -4   8        3.97        4.24      1.66 o 
  -2  -4   8        3.00        4.57      1.63 o 
  -1  -4   8        1.83        4.14      1.41 o 
   0  -4   8        0.02        0.02      1.03 o 
   1  -4   8        0.52        3.65      1.36 o 
   2  -4   8        6.88        6.33      1.55 o 
   3  -4   8       10.42       11.14      1.81 o 
   4  -4   8       12.11       12.42      1.88 o 
   5  -4   8       21.96       21.84      2.31 o 
   6  -4   8        1.66        0.19      1.05 o 
   7  -4   8        0.00       -0.66      1.20 o 
  -3  -3   8        1.16        1.77      1.35 o 
  -2  -3   8        9.98       13.24      2.00 o 
  -1  -3   8       66.05       54.47      3.09 o 
   0  -3   8        0.03        2.00      1.07 o 
   1  -3   8       35.59       32.77      2.40 o 
   2  -3   8       26.62       23.45      2.20 o 
   3  -3   8        2.79        1.53      0.97 o 
   4  -3   8        2.68        0.73      0.90 o 
   5  -3   8        4.28        2.63      1.18 o 
   6  -3   8       20.49       19.90      2.22 o 
   7  -3   8        9.07       12.27      1.91 o 
   8  -3   8        0.07        0.86      1.19 o 
  -4  -2   8        0.41        1.94      1.36 o 
  -3  -2   8       16.90       12.79      1.96 o 
  -2  -2   8       48.86       45.87      2.92 o 
  -1  -2   8        8.50        6.96      1.51 o 
   0  -2   8       60.82       58.58      2.93 o 
   1  -2   8       64.89       69.23      3.17 o 
   2  -2   8        0.00       -0.22      0.77 o 
   3  -2   8       19.11       20.21      1.96 o 
   4  -2   8       24.97       22.40      1.99 o 
   5  -2   8        1.00        1.84      0.91 o 
   6  -2   8       11.34       12.89      1.73 o 
   7  -2   8       31.57       30.40      2.46 o 
   8  -2   8       18.57       21.45      2.35 o 
  -4  -1   8        1.21        1.51      1.19 o 
  -3  -1   8        0.00        2.96      1.28 o 
  -2  -1   8        5.36        2.26      1.20 o 
  -1  -1   8        2.07        1.02      0.97 o 
   0  -1   8       59.00       54.06      2.65 o 
   1  -1   8        0.20        0.03      0.59 o 
   2  -1   8      178.63      177.15      3.49 o 
   3  -1   8      227.57      227.16      3.95 o 
   4  -1   8        6.58        7.35      1.31 o 
   5  -1   8      125.00      123.35      2.92 o 
   6  -1   8       41.85       38.40      1.80 o 
   7  -1   8       53.32       56.60      3.04 o 
   8  -1   8        0.74        1.71      1.12 o 
   9  -1   8        0.07       -0.94      0.94 o 
  -5   0   8        3.85        4.90      1.03 o 
  -4   0   8        4.26        5.60      1.48 o 
  -3   0   8        2.32        2.93      1.20 o 
  -2   0   8        0.40       -0.43      0.87 o 
  -1   0   8        2.30        1.42      0.70 o 
   0   0   8      113.90      119.95      2.83 o 
   1   0   8       11.74       12.54      1.13 o 
   2   0   8       47.38       44.71      1.76 o 
   3   0   8       69.07       69.69      2.12 o 
   4   0   8       63.34       63.00      2.02 o 
   5   0   8       24.99       27.10      1.45 o 
   6   0   8       95.62       92.34      2.53 o 
   7   0   8        1.33        1.20      1.01 o 
   8   0   8        0.31        1.00      0.98 o 
   9   0   8        0.71        2.86      1.19 o 
  -5   1   8        3.47        4.03      0.96 o 
  -4   1   8       10.11       10.19      1.17 o 
  -3   1   8        0.02        0.18      0.57 o 
  -2   1   8      108.40      111.03      2.81 o 
  -1   1   8       29.05       28.56      3.69 o 
   0   1   8      231.92      224.18      3.69 o 
   1   1   8      114.86      114.83      2.59 o 
   2   1   8      104.96       99.19      2.38 o 
   3   1   8      122.15      129.33      2.73 o 
   4   1   8       20.24       18.92      1.58 o 
   5   1   8        6.22        6.64      0.86 o 
   6   1   8        3.30        2.92      1.58 o 
   7   1   8       12.37       12.13      1.16 o 
   8   1   8        1.51        0.20      0.91 o 
   9   1   8        1.17        2.93      1.19 o 
  -5   2   8        1.10        1.30      1.13 o 
  -4   2   8        4.33        3.98      1.18 o 
  -3   2   8        7.75        9.99      1.52 o 
  -2   2   8       21.26       20.87      1.43 o 
  -1   2   8        0.01       -0.06      0.87 o 
   0   2   8       16.69       15.32      1.84 o 
   1   2   8        3.47        3.75      0.68 o 
   2   2   8        1.18        1.18      0.52 o 
   3   2   8      127.58      127.38      2.55 o 
   4   2   8       13.01       18.41      2.13 o 
   5   2   8       19.22       19.94      1.23 o 
   6   2   8        2.62        3.25      0.70 o 
   7   2   8       52.61       50.75      1.92 o 
   8   2   8       35.22       38.40      2.40 o 
   9   2   8        4.71        4.46      1.14 o 
  -4   3   8       24.34       25.85      2.35 o 
  -3   3   8        1.39        0.82      1.04 o 
  -2   3   8      106.59      110.50      2.76 o 
  -1   3   8        0.23        0.49      0.89 o 
   0   3   8       34.06       31.86      2.35 o 
   1   3   8       60.12       54.91      2.93 o 
   2   3   8        1.17        0.30      0.92 o 
   3   3   8        8.07        8.56      1.49 o 
   4   3   8        2.85        3.66      1.19 o 
   5   3   8        8.84       10.53      1.62 o 
   6   3   8       16.24       13.08      1.75 o 
   7   3   8        2.33        3.66      1.28 o 
   8   3   8        0.01       -0.30      0.98 o 
  -4   4   8        4.39        3.98      1.35 o 
  -3   4   8       13.08       15.08      1.84 o 
  -2   4   8        4.96        6.56      1.37 o 
  -1   4   8       12.46       17.38      1.35 o 
   0   4   8      359.21      376.15      6.34 o 
   1   4   8       42.81       44.03      1.75 o 
   2   4   8        3.70        4.21      1.29 o 
   3   4   8       72.82       73.08      3.43 o 
   4   4   8        0.01        0.00      0.84 o 
   5   4   8       21.30       23.69      2.24 o 
   6   4   8        9.85        6.60      1.48 o 
   7   4   8        9.58       11.69      1.74 o 
   8   4   8        1.60        4.19      1.24 o 
  -4   5   8        0.09        2.60      1.22 o 
  -3   5   8        2.96        2.56      1.13 o 
  -2   5   8        5.48        5.71      1.38 o 
  -1   5   8       41.16       41.96      1.86 o 
   0   5   8        5.55        6.55      0.98 o 
   1   5   8        4.53        4.36      0.88 o 
   2   5   8      292.06      289.65      4.36 o 
   3   5   8        9.79       12.91      1.82 o 
   4   5   8       15.16       14.45      1.90 o 
   5   5   8       32.95       33.44      2.58 o 
   6   5   8        0.02       -0.71      0.76 o 
   7   5   8       18.77       17.42      2.03 o 
   8   5   8        6.33        9.33      1.57 o 
  -3   6   8        5.14        9.87      1.79 o 
  -2   6   8        1.29        4.19      1.22 o 
  -1   6   8        7.46        7.31      1.58 o 
   0   6   8        1.76        2.22      0.80 o 
   1   6   8       29.56       28.89      1.66 o 
   2   6   8        0.72        1.23      0.67 o 
   3   6   8        2.37        2.94      0.82 o 
   4   6   8      139.53      132.65      4.86 o 
   5   6   8        7.19       10.33      1.67 o 
   6   6   8        0.19        1.32      0.87 o 
   7   6   8        0.78        1.93      0.96 o 
   8   6   8        0.32        1.33      0.82 o 
  -2   7   8        3.07        3.83      1.50 o 
  -1   7   8        5.14        4.82      1.47 o 
   0   7   8       10.65       12.62      1.98 o 
   1   7   8        6.45        6.40      1.06 o 
   2   7   8        0.67        0.36      1.29 o 
   3   7   8       15.99       13.40      2.89 o 
   4   7   8       13.84       17.77      1.90 o 
  -1   8   8        0.30        0.42      1.08 o 
   0   8   8        0.30        0.02      1.05 o 
   1   8   8        0.01        1.86      0.75 o 
   2   8   8        9.21        7.75      1.57 o 
   3   8   8        5.31        5.28      1.48 o 
   4   8   8        0.51        1.06      1.11 o 
   5   8   8        1.87       -0.07      0.97 o 
   1   9   8        1.86        3.75      0.90 o 
   2   9   8        0.85        1.37      1.14 o 
   3   9   8        1.54        2.56      1.33 o 
   4   9   8        4.17        5.15      1.42 o 
   2  -5   9        7.10        6.13      1.68 o 
   3  -5   9        1.61        1.25      1.34 o 
  -1  -4   9        1.93        2.56      1.28 o 
   0  -4   9        0.83        1.61      1.34 o 
   1  -4   9        0.37        0.07      1.15 o 
   2  -4   9       15.50       18.62      2.31 o 
   3  -4   9        3.16        2.87      1.39 o 
   4  -4   9       15.02       11.10      1.92 o 
   5  -4   9        4.99        4.19      1.48 o 
   6  -4   9        3.70        4.03      1.59 o 
  -2  -3   9        0.75        0.54      1.22 o 
  -1  -3   9        3.52        2.65      1.34 o 
   0  -3   9       13.84       14.25      2.02 o 
   1  -3   9        0.76       -0.27      1.02 o 
   2  -3   9        1.13        1.43      1.06 o 
   3  -3   9        0.36        1.59      1.08 o 
   4  -3   9       12.58        8.91      1.67 o 
   5  -3   9       14.68       10.44      1.81 o 
   6  -3   9        3.67        3.12      1.28 o 
   7  -3   9        1.24        2.33      1.36 o 
  -3  -2   9        0.09       -0.41      1.14 o 
  -2  -2   9        0.97        1.17      1.26 o 
  -1  -2   9       22.40       22.55      2.33 o 
   0  -2   9        8.00       12.41      1.80 o 
   1  -2   9       15.56       11.73      1.78 o 
   2  -2   9       14.71       14.45      1.86 o 
   3  -2   9        0.16       -0.66      0.66 o 
   4  -2   9        5.70        6.53      1.43 o 
   5  -2   9        1.23        2.35      1.08 o 
   6  -2   9        1.80        1.48      1.01 o 
   7  -2   9       10.07        8.19      1.61 o 
   8  -2   9        0.83        1.99      1.25 o 
  -3  -1   9        4.59        6.68      1.71 o 
  -2  -1   9        2.69        3.50      1.34 o 
  -1  -1   9        3.07        4.49      1.33 o 
   0  -1   9        3.36        6.29      1.36 o 
   1  -1   9       32.51       31.49      2.24 o 
   2  -1   9       65.51       71.23      2.41 o 
   3  -1   9       14.44        9.82      1.67 o 
   4  -1   9        0.01        0.16      0.65 o 
   5  -1   9        6.95        6.75      1.04 o 
   6  -1   9       19.17       20.66      1.56 o 
   7  -1   9        0.71        1.55      1.08 o 
   8  -1   9        2.02        0.91      1.09 o 
  -3   0   9        3.22        2.70      1.37 o 
  -2   0   9        4.09        5.70      1.38 o 
  -1   0   9       11.82        9.26      1.50 o 
   0   0   9        0.74        0.39      1.48 o 
   1   0   9        0.05        0.00      1.29 o 
   2   0   9       47.37       58.27      2.11 o 
   3   0   9        9.73       10.40      1.14 o 
   4   0   9      128.46      124.36      2.97 o 
   5   0   9        3.68        2.12      0.84 o 
   6   0   9        0.64        1.54      1.18 o 
   7   0   9        9.82       10.56      1.31 o 
   8   0   9       13.03       16.00      2.02 o 
  -1   1   9       74.28       72.88      2.39 o 
   0   1   9       90.28       82.81      2.41 o 
   1   1   9      160.36      158.38      3.27 o 
   2   1   9       55.05       52.66      1.93 o 
   3   1   9      125.72      121.63      2.80 o 
   4   1   9        2.67        3.14      1.82 o 
   5   1   9        7.45        9.07      1.04 o 
   6   1   9       20.82       23.79      1.48 o 
   7   1   9        4.23        5.92      1.16 o 
   8   1   9        4.16        2.35      1.13 o 
   9   1   9        1.58        2.71      1.19 o 
  -2   2   9       14.12       14.68      2.03 o 
  -1   2   9       90.95       76.58      3.71 o 
   0   2   9       68.91       61.99      3.31 o 
   1   2   9        0.56       -0.73      0.87 o 
   2   2   9        0.43       -0.13      0.92 o 
   3   2   9        0.85       -0.01      0.92 o 
   4   2   9        0.02       -0.03      0.88 o 
   5   2   9       14.31        9.06      1.70 o 
   6   2   9       62.44       67.66      3.53 o 
   7   2   9        7.09        5.27      1.55 o 
   8   2   9       13.58       14.84      2.00 o 
  -1   3   9       64.34       57.11      3.23 o 
   0   3   9        2.52        1.60      1.14 o 
   1   3   9       24.79       20.32      2.15 o 
   2   3   9        0.78        2.78      1.12 o 
   3   3   9       18.79       24.18      2.35 o 
   4   3   9       11.89        9.57      1.73 o 
   5   3   9        0.86        1.03      1.02 o 
   6   3   9       39.94       34.38      2.62 o 
   7   3   9        0.28        0.16      1.06 o 
   8   3   9        1.04       -0.84      0.84 o 
  -3   4   9        5.06        4.24      1.40 o 
  -1   4   9       26.46       30.13      2.48 o 
   0   4   9        1.72        3.01      1.31 o 
   1   4   9       38.11       37.23      2.64 o 
   2   4   9        9.35        7.22      1.55 o 
   3   4   9        1.84        1.52      1.16 o 
   4   4   9      138.07      130.03      4.82 o 
   5   4   9        0.09        0.40      0.97 o 
   6   4   9       12.89       11.51      1.88 o 
   7   4   9        1.24        0.76      1.03 o 
   8   4   9        1.16        2.15      1.24 o 
  -3   5   9        1.54        1.05      1.08 o 
  -2   5   9        0.19        2.48      1.12 o 
  -1   5   9        1.72        0.08      1.15 o 
   0   5   9       28.42       24.43      2.33 o 
   1   5   9       18.50       18.50      2.19 o 
   2   5   9        2.54        2.44      1.23 o 
   3   5   9        8.06        7.74      1.71 o 
   4   5   9        1.63        0.11      1.07 o 
   5   5   9        0.28        0.69      0.92 o 
   6   5   9        4.65        3.69      1.29 o 
   7   5   9        1.99        1.50      0.95 o 
   8   5   9        0.61       -0.18      0.91 o 
  -2   6   9        0.11       -0.69      1.01 o 
  -1   6   9        2.72        1.91      1.21 o 
   0   6   9        0.06       -0.59      0.69 o 
   1   6   9       10.06       11.89      1.92 o 
   2   6   9        0.09        1.44      1.15 o 
   3   6   9       25.97       24.87      2.56 o 
   4   6   9       13.27       14.37      2.11 o 
   5   6   9        0.63        0.72      0.95 o 
   6   6   9        0.84        1.11      1.00 o 
   7   6   9        3.74        4.63      1.42 o 
  -1   7   9        0.37        2.14      1.38 o 
   0   7   9        4.82        6.62      1.12 o 
   1   7   9       12.19       14.40      1.87 o 
   2   7   9        7.06        2.97      1.41 o 
   3   7   9       20.40       22.90      2.54 o 
   4   7   9        6.44        7.30      1.87 o 
   6   7   9        2.53        3.67      1.13 o 
   0   8   9        8.56        9.44      1.84 o 
   1   8   9        0.06        1.36      0.83 o 
   2   8   9        0.67        1.02      0.78 o 
   3   8   9        1.81        2.23      1.24 o 
   4   8   9       12.88       13.10      2.15 o 
   5   8   9        0.32        1.04      1.04 o 
   0  -3  10        3.11        4.93      1.61 o 
   1  -3  10        0.47        0.11      1.17 o 
   2  -3  10        0.19       -0.45      1.13 o 
   3  -3  10        0.05       -0.87      0.89 o 
   4  -3  10        4.11        7.14      1.65 o 
   5  -3  10        0.58        2.30      1.24 o 
  -1  -2  10        1.89        1.96      1.18 o 
   0  -2  10        8.41        5.99      1.55 o 
   1  -2  10       11.74       14.36      2.00 o 
   2  -2  10        0.13        0.40      0.84 o 
   3  -2  10        0.70       -0.56      0.91 o 
   4  -2  10        9.01       11.25      1.80 o 
   5  -2  10        2.26        1.81      1.11 o 
   6  -2  10        0.02        1.04      1.19 o 
  -1  -1  10        0.15        0.25      1.08 o 
   0  -1  10       23.78       23.94      2.30 o 
   1  -1  10       10.43       13.50      1.83 o 
   2  -1  10        6.66        6.88      1.50 o 
   3  -1  10       24.44       23.69      1.67 o 
   4  -1  10        5.37        4.93      1.01 o 
   5  -1  10       12.29       13.14      2.13 o 
   6  -1  10       27.07       24.15      1.74 o 
   7  -1  10        2.93        3.10      1.61 o 
  -2   0  10        1.95        2.98      1.25 o 
  -1   0  10        7.15        6.35      1.37 o 
   0   0  10        3.13        3.33      1.18 o 
   1   0  10        0.31        0.42      0.71 o 
   2   0  10       19.12       19.49      1.66 o 
   3   0  10       17.98       21.13      1.52 o 
   4   0  10        0.90        1.26      0.65 o 
   5   0  10        7.92        7.75      2.21 o 
   6   0  10        4.14        4.28      1.13 o 
   7   0  10        0.19        0.32      0.76 o 
   8   0  10       19.88       20.21      2.22 o 
  -1   1  10        1.19        0.05      1.20 o 
   0   1  10       17.04       18.95      2.41 o 
   1   1  10       20.95       17.55      2.27 o 
   2   1  10       15.21       19.11      2.35 o 
   3   1  10        3.97        7.67      1.65 o 
   4   1  10        2.43        1.65      0.87 o 
   5   1  10       19.79       20.64      1.49 o 
   6   1  10        1.72        2.92      1.01 o 
   7   1  10       14.16       18.38      1.48 o 
   8   1  10        1.61        3.10      1.19 o 
  -1   2  10        0.03        0.16      1.08 o 
   0   2  10        1.47        0.87      1.28 o 
   1   2  10        8.83        8.64      1.78 o 
   2   2  10       49.05       49.78      3.26 o 
   3   2  10        0.04        0.34      1.20 o 
   4   2  10       21.90       22.97      2.45 o 
   5   2  10        6.96        7.77      1.76 o 
   6   2  10        1.24        1.66      1.18 o 
   7   2  10        5.49        5.91      1.55 o 
   8   2  10        1.27        1.34      1.42 o 
  -1   3  10       21.78       23.67      2.48 o 
   0   3  10        0.71        2.29      1.29 o 
   1   3  10       36.51       30.94      2.78 o 
   2   3  10        1.86        3.56      1.40 o 
   3   3  10        2.37        3.92      1.51 o 
   4   3  10        3.36        3.54      1.39 o 
   5   3  10        4.69        4.04      1.32 o 
   6   3  10       14.29       22.58      2.45 o 
   7   3  10        0.62        0.99      1.12 o 
   8   3  10        7.10        5.89      1.66 o 
  -1   4  10        0.37        0.46      1.09 o 
   0   4  10        9.11        7.66      1.69 o 
   1   4  10        5.46        6.83      1.68 o 
   2   4  10       25.88       32.45      2.73 o 
   3   4  10        0.77        0.62      1.14 o 
   4   4  10        9.77        7.11      1.60 o 
   5   4  10        1.58        4.82      1.45 o 
   6   4  10       22.34       23.24      2.55 o 
   7   4  10        3.31        3.38      1.41 o 
   8   4  10       14.01       11.94      2.02 o 
   0   5  10        7.97        5.18      1.53 o 
   1   5  10        0.30        0.33      1.09 o 
   2   5  10        5.05        2.14      1.37 o 
   3   5  10       10.13        9.60      1.87 o 
   4   5  10        0.08       -0.93      0.93 o 
   5   5  10        0.19        1.21      0.97 o 
   6   5  10        9.18        8.57      1.83 o 
   7   5  10        2.10        2.55      1.34 o 
   0   6  10       11.28       11.95      2.03 o 
   1   6  10        4.05        3.43      1.53 o 
   2   6  10        3.97        2.62      1.42 o 
   3   6  10        0.56       -0.12      1.22 o 
   4   6  10       13.74       12.47      2.17 o 
   5   6  10        5.72        7.72      1.62 o 
   6   6  10       20.15       22.67      2.51 o 
   1   7  10        0.23       -0.27      1.02 o 
   2   7  10        1.39        3.14      1.46 o 
   3   7  10        0.33       -0.20      1.08 o 
   4   7  10        0.91        2.63      1.50 o 
   5   7  10        0.58        0.06      1.01 o 
   3  -2  11        2.36        2.52      1.25 o 
   1  -1  11        4.10        5.40      1.51 o 
   2  -1  11        5.04        5.53      1.44 o 
   3  -1  11        5.52        6.15      1.49 o 
   4  -1  11        1.81        2.80      0.88 o 
   5  -1  11        0.02        1.08      0.78 o 
   1   0  11        0.00       -0.03      1.36 o 
   2   0  11        1.47       -0.76      1.34 o 
   3   0  11        0.18       -0.63      0.63 o 
   4   0  11        0.30        0.99      0.73 o 
   5   0  11        0.49        0.57      0.73 o 
   6   0  11        3.61        5.08      1.10 o 
   0   1  11        0.00       -0.05      1.21 o 
   1   1  11       18.12       17.22      2.46 o 
   2   1  11        2.68        2.82      1.60 o 
   3   1  11        9.23        7.79      1.96 o 
   4   1  11        0.94       -0.38      1.03 o 
   5   1  11        7.15       13.41      2.20 o 
   6   1  11        6.09       11.12      2.12 o 
   0   2  11        5.08        5.20      1.64 o 
   1   2  11        0.04       -0.22      1.18 o 
   2   2  11        0.58        2.75      1.55 o 
   3   2  11        2.08       -0.29      1.36 o 
   4   2  11        6.54        6.40      1.69 o 
   5   2  11        1.98        1.94      1.29 o 
   6   2  11        0.12       -0.98      0.98 o 
   7   2  11        9.82       11.20      2.10 o 
   0   3  11        5.43        6.75      1.80 o 
   1   3  11        8.01        9.72      2.00 o 
   2   3  11        1.58        1.14      1.44 o 
   3   3  11        7.23        6.97      1.93 o 
   4   3  11        0.10       -0.27      1.01 o 
   5   3  11       29.14       33.74      2.83 o 
   6   3  11        4.63        5.68      1.69 o 
   7   3  11        0.71        2.10      1.33 o 
   0   4  11        0.35        1.95      1.40 o 
   1   4  11       11.40       11.15      2.09 o 
   2   4  11        6.23        4.59      1.72 o 
   3   4  11        4.42        4.58      1.72 o 
   4   4  11        0.48        1.61      1.40 o 
   5   4  11        1.83        3.61      1.39 o 
   6   4  11        1.97        2.67      1.34 o 
   1   5  11        2.02        1.27      1.36 o 
   2   5  11        2.07        2.81      1.47 o 
   3   5  11       21.67       26.32      2.87 o 
   4   5  11        0.12        0.08      1.24 o 
   5   5  11        0.07       -0.58      1.08 o 
   6   5  11        1.13        3.16      1.41 o 
   2   6  11       21.68       23.45      2.76 o 
   3   6  11        0.12       -0.28      1.29 o 
   4   6  11       10.90        9.78      2.16 o 
                                                 
